# Supplementary material for: 3-Carboxy­pyrazino[2,3-f][1,10]phenanthrolin-9-ium-2-carboxyl­ate
Source: Acta Crystallogr Sect E Struct Rep Online. 2010 Mar 3;66(Pt 4):o740. doi: 10.1107/S1600536810007361 (PMC2983978; doi:10.1107/S1600536810007361)
Supplement: Supplementary file 2 [file e-66-0o740-Isup2.hkl]

# 
# h,k,l, Fc-squared, Fo-squared, sigma(Fo-squared) and status flag 
# 
data_I
_shelx_title ' B in  P-1' 
_shelx_refln_list_code          4 
_shelx_F_calc_maximum      154.65 
_exptl_crystal_F_000       328.00 
_reflns_d_resolution_high  0.8408 
 
loop_ 
 _symmetry_equiv_pos_as_xyz 
 'x, y, z' 
 '-x, -y, -z' 
 
_cell_length_a     7.3020 
_cell_length_b     9.6620 
_cell_length_c    10.7260 
_cell_angle_alpha  63.564 
_cell_angle_beta   71.386 
_cell_angle_gamma  78.283 
 
_shelx_F_squared_multiplier     1.000 
 
loop_ 
 _refln_index_h 
 _refln_index_k 
 _refln_index_l 
 _refln_F_squared_calc 
 _refln_F_squared_meas 
 _refln_F_squared_sigma 
 _refln_observed_status 
   1   0   0      171.59      125.58      3.57 o 
   2   0   0    23915.73    25267.24    123.02 o 
   3   0   0      473.10      548.31      8.96 o 
   4   0   0     1040.38     1194.12     14.87 o 
   5   0   0       72.29       86.44      5.72 o 
   6   0   0       93.89       93.60      8.80 o 
   7   0   0        3.23       -3.53      7.86 o 
   8   0   0        2.05       16.34      7.38 o 
  -8   1   0      145.17      132.41     18.90 o 
  -7   1   0        0.97       -5.71      7.84 o 
  -6   1   0     1130.30     1088.45     23.70 o 
  -5   1   0       15.27        8.91      4.07 o 
  -4   1   0     7724.91     8100.15    107.72 o 
  -3   1   0       18.17       19.80      2.61 o 
  -2   1   0    18197.78    19092.89    250.12 o 
  -1   1   0     1701.95     1494.33     14.28 o 
   1   1   0      404.85      447.10      6.85 o 
   2   1   0       45.56       64.28      6.11 o 
   3   1   0      236.06      226.94     12.24 o 
   4   1   0        7.90       11.62      5.35 o 
   5   1   0       36.35       34.75      6.29 o 
   6   1   0        0.45       -1.53      3.64 o 
   7   1   0       15.89       16.05      5.37 o 
   8   1   0        7.89        4.74      8.14 o 
  -7   2   0        1.94       -1.83      8.27 o 
  -6   2   0      437.36      455.98     15.38 o 
  -5   2   0        0.03       -1.00      4.15 o 
  -4   2   0      410.08      465.39      9.86 o 
  -3   2   0       30.74       24.42      3.48 o 
  -2   2   0       14.17       18.60      2.25 o 
  -1   2   0     2543.19     2119.91     31.93 o 
   0   2   0      924.46      737.04      7.59 o 
   1   2   0      501.91      472.40      8.47 o 
   2   2   0       39.82       29.00      3.41 o 
   3   2   0      156.52      163.63      6.98 o 
   4   2   0       66.02       65.85      5.75 o 
   5   2   0       27.44       25.56      5.09 o 
   6   2   0        0.30        2.19      4.01 o 
   7   2   0       99.11      104.17      9.84 o 
   8   2   0        6.18        3.30      5.70 o 
  -7   3   0       22.77       19.76      7.37 o 
  -6   3   0       15.25       13.35      5.52 o 
  -5   3   0      188.32      183.20     11.44 o 
  -4   3   0       53.67       53.93      6.19 o 
  -3   3   0      341.95      331.34      7.60 o 
  -2   3   0       30.14       32.11      2.80 o 
  -1   3   0      429.42      381.02      5.61 o 
   0   3   0      691.84      536.38      7.73 o 
   1   3   0      704.51      661.12      8.71 o 
   2   3   0       61.46       68.38      4.92 o 
   3   3   0      583.31      671.30     14.37 o 
   4   3   0      168.66      160.99      8.36 o 
   5   3   0      618.34      658.15     17.27 o 
   6   3   0      207.81      211.69     11.51 o 
   7   3   0      191.11      217.03     13.15 o 
   8   3   0       19.46       27.44      8.05 o 
  -7   4   0        8.35        6.21      9.79 o 
  -6   4   0        2.29        3.91      5.00 o 
  -5   4   0       53.45       53.12      7.22 o 
  -4   4   0        3.69       -6.79      4.53 o 
  -3   4   0      652.74      664.55     15.82 o 
  -2   4   0       90.74       85.51      4.35 o 
  -1   4   0      637.87      722.64     13.85 o 
   0   4   0     1005.44      999.55     12.08 o 
   1   4   0     1294.12     1624.21     16.19 o 
   2   4   0     1517.34     1561.64     15.39 o 
   3   4   0     1137.61     1244.46     21.03 o 
   4   4   0      345.76      372.37     12.66 o 
   5   4   0       11.83       25.91      6.16 o 
   6   4   0       14.27       10.16      5.18 o 
   7   4   0        5.09        3.44      5.32 o 
  -6   5   0        0.06       -5.58      5.03 o 
  -5   5   0      150.85      147.28     10.60 o 
  -4   5   0       94.17       96.22      8.43 o 
  -3   5   0      248.23      284.82     11.57 o 
  -2   5   0      428.39      452.93      9.32 o 
  -1   5   0      573.84      683.78     14.99 o 
   0   5   0      157.17      192.87      8.90 o 
   1   5   0       91.96      110.59      5.26 o 
   2   5   0      106.64      117.37      6.41 o 
   3   5   0       26.61       31.31      5.78 o 
   4   5   0       31.68       19.43      5.14 o 
   5   5   0        8.79        6.05      4.59 o 
   6   5   0      119.70      107.41     10.13 o 
   7   5   0        5.10        1.75      7.32 o 
  -6   6   0       19.74       17.34      7.47 o 
  -5   6   0       58.16       39.99      7.95 o 
  -4   6   0        3.27       -5.57      4.26 o 
  -3   6   0       18.08       22.25      8.70 o 
  -2   6   0        1.90        0.18      5.82 o 
  -1   6   0       47.45       60.60      6.81 o 
   0   6   0        0.51       -3.09      2.45 o 
   1   6   0       11.86       12.70      4.14 o 
   2   6   0      244.67      254.73     10.95 o 
   3   6   0       26.10       33.62      5.75 o 
   4   6   0       80.27       80.89      8.32 o 
   5   6   0        2.83        0.74      7.12 o 
   6   6   0        1.32       -2.30      6.82 o 
   7   6   0        5.82       -1.11      6.40 o 
  -5   7   0        1.07       11.35      7.57 o 
  -4   7   0        1.25        1.97      5.32 o 
  -3   7   0       14.29       23.81      6.90 o 
  -2   7   0       18.23       12.69      5.27 o 
  -1   7   0        9.13        6.78      4.76 o 
   0   7   0        9.46        6.57      4.99 o 
   1   7   0       17.48        8.01      3.60 o 
   2   7   0        1.19        4.61      3.70 o 
   3   7   0       19.87       14.68      5.27 o 
   4   7   0       60.87       68.83      8.52 o 
   5   7   0      158.06      148.37     17.77 o 
   6   7   0       81.70       56.22      9.73 o 
  -4   8   0        0.01       -4.03      6.05 o 
  -3   8   0       12.31       11.07      6.19 o 
  -2   8   0        1.40       -3.23      5.08 o 
  -1   8   0       49.26       49.53      7.39 o 
   0   8   0       15.24        3.70      5.16 o 
   1   8   0      262.88      232.90     12.51 o 
   2   8   0      193.61      190.63     11.50 o 
   3   8   0      359.31      329.02     22.39 o 
   4   8   0       73.82       70.74     12.71 o 
   5   8   0      136.49      136.42     12.32 o 
  -3   9   0       90.97       87.60     14.84 o 
  -2   9   0       23.99       23.27     10.41 o 
  -1   9   0      150.08      122.28     10.82 o 
   0   9   0       41.47       37.81      7.42 o 
   1   9   0      128.25       82.21     13.70 o 
   2   9   0        0.81        1.41      4.15 o 
   3   9   0       34.17       41.56     13.39 o 
   4   9   0        1.43       -3.56      5.31 o 
  -1  10   0        3.91       18.56      7.30 o 
   0  10   0        5.42       18.31      9.92 o 
   1  10   0        7.21       22.12     10.32 o 
   2  10   0        0.43       12.78     10.55 o 
  -3  -9   1       10.18        7.77      5.51 o 
  -2  -9   1        1.01        1.61      7.37 o 
  -1  -9   1       16.06       27.14     10.78 o 
   0  -9   1        1.53       15.50      8.70 o 
   1  -9   1        4.42        9.37      5.99 o 
   2  -9   1        1.21       -2.46     10.02 o 
  -4  -8   1        0.00       -1.97     11.02 o 
  -3  -8   1       11.76       33.02      7.47 o 
  -2  -8   1        5.98        8.36      5.15 o 
  -1  -8   1        0.04       10.17      6.95 o 
   0  -8   1        1.65        0.86      7.75 o 
   1  -8   1        7.41       13.70      5.98 o 
   2  -8   1        0.22        8.79      5.72 o 
   3  -8   1        0.05        4.03      9.28 o 
   4  -8   1        0.61        9.77     10.91 o 
  -5  -7   1        1.21        3.45      5.21 o 
  -4  -7   1        0.10        1.07      4.17 o 
  -3  -7   1        0.55       -1.45      9.54 o 
  -2  -7   1       19.68       19.91      5.58 o 
  -1  -7   1        1.03        5.36      4.78 o 
   0  -7   1        0.11        0.82      3.09 o 
   1  -7   1       10.75        9.20      5.11 o 
   2  -7   1       16.54       24.12      6.32 o 
   3  -7   1       12.91       13.95      5.90 o 
   4  -7   1       26.00       30.98      7.84 o 
   5  -7   1        0.76       31.83     11.19 o 
  -6  -6   1        6.99       -1.89      9.26 o 
  -5  -6   1        0.16       -2.31      4.29 o 
  -4  -6   1        0.21       -3.87      3.66 o 
  -3  -6   1       49.25       54.28     13.28 o 
  -2  -6   1        0.85        0.08      3.41 o 
  -1  -6   1       33.62       37.52      4.43 o 
   0  -6   1       59.16       82.39      5.51 o 
   1  -6   1        0.52       -5.58      4.62 o 
   2  -6   1       42.54       55.15     21.38 o 
   3  -6   1       12.55       11.91      5.61 o 
   4  -6   1       12.06       21.06      6.05 o 
   5  -6   1        0.00        3.79      5.73 o 
   6  -6   1        1.01        7.28      9.69 o 
  -7  -5   1        5.54       -2.29      5.74 o 
  -6  -5   1        0.16        5.72      5.64 o 
  -5  -5   1       26.69       15.40      5.63 o 
  -4  -5   1        4.80        0.18      4.95 o 
  -3  -5   1        0.32       -1.51      3.18 o 
  -2  -5   1        0.33        3.23      4.27 o 
  -1  -5   1       13.33       22.39      3.47 o 
   0  -5   1      141.48      174.69      9.75 o 
   1  -5   1        8.39        6.16      4.43 o 
   2  -5   1        3.07        3.70      2.99 o 
   3  -5   1       49.90       44.96     11.82 o 
   4  -5   1       56.30       45.70      6.96 o 
   5  -5   1        0.75        1.51      5.23 o 
   6  -5   1        8.38       12.24      8.10 o 
  -7  -4   1        5.98       11.59      6.73 o 
  -6  -4   1       14.82       20.52     11.95 o 
  -5  -4   1       26.94       29.77      6.20 o 
  -4  -4   1        0.47       -3.38      2.75 o 
  -3  -4   1        0.11        0.61      2.74 o 
  -2  -4   1       12.56       10.26      2.68 o 
  -1  -4   1      144.16      153.16      6.33 o 
   0  -4   1      557.99      570.81      9.75 o 
   1  -4   1      157.48      193.38     13.93 o 
   2  -4   1      110.39      137.56      8.02 o 
   3  -4   1       52.93       52.76      4.50 o 
   4  -4   1        0.72       -1.83      6.85 o 
   5  -4   1        5.57       11.89     13.70 o 
   6  -4   1        0.17        1.93      5.08 o 
   7  -4   1       18.62       15.87     12.72 o 
  -7  -3   1       10.36        1.13      5.42 o 
  -6  -3   1       17.49       12.89      5.32 o 
  -5  -3   1        9.33        6.19      4.32 o 
  -4  -3   1      124.37      141.48     10.51 o 
  -3  -3   1        2.46        5.25      3.16 o 
  -2  -3   1      287.76      311.84      7.26 o 
  -1  -3   1      380.10      415.02      9.86 o 
   0  -3   1       37.15       64.72      5.62 o 
   1  -3   1      154.12      113.91      4.67 o 
   2  -3   1        2.02       -0.15      2.01 o 
   3  -3   1      473.06      456.02      9.20 o 
   4  -3   1       84.70       83.03      5.58 o 
   5  -3   1       39.98       56.56      7.38 o 
   6  -3   1       43.06       41.32      9.22 o 
   7  -3   1        2.95       10.93      6.41 o 
  -7  -2   1        3.54        4.10      4.79 o 
  -6  -2   1       17.93       19.72      5.40 o 
  -5  -2   1        1.97        1.65      3.57 o 
  -4  -2   1      167.97      157.96      8.89 o 
  -3  -2   1       48.82       55.47      5.16 o 
  -2  -2   1      553.21      580.28      7.63 o 
  -1  -2   1      258.83      266.89      5.40 o 
   0  -2   1      287.50      236.35      5.02 o 
   1  -2   1      302.03      219.98      4.03 o 
   2  -2   1      326.77      281.57      6.40 o 
   3  -2   1       82.68       90.62      6.00 o 
   4  -2   1       98.04      107.64      5.68 o 
   5  -2   1        9.14       12.50      4.66 o 
   6  -2   1       80.33       84.42      8.70 o 
   7  -2   1        1.78       -7.89      8.62 o 
   8  -2   1        0.04       -6.49     10.27 o 
  -7  -1   1        3.13       -1.43      4.59 o 
  -6  -1   1       91.63       90.45      9.31 o 
  -5  -1   1        0.27        0.13      3.42 o 
  -4  -1   1       11.54       16.39      3.13 o 
  -3  -1   1      247.65      240.78     11.19 o 
  -2  -1   1      488.24      452.52      9.54 o 
  -1  -1   1      625.85      639.97      7.09 o 
   0  -1   1      702.37      705.45      6.85 o 
   1  -1   1       62.90       56.79      2.39 o 
   2  -1   1     1681.84     1821.83     15.26 o 
   3  -1   1       77.46       78.08      4.17 o 
   4  -1   1       69.64       71.52      4.81 o 
   5  -1   1       44.03       47.56      5.05 o 
   6  -1   1       96.98       84.54      6.70 o 
   7  -1   1       52.74       39.85     12.00 o 
   8  -1   1       14.76       13.11     11.19 o 
  -7   0   1       23.25       13.24     10.43 o 
  -6   0   1       75.04       75.11     14.28 o 
  -5   0   1       66.66       66.60      5.43 o 
  -4   0   1      401.51      433.62      9.01 o 
  -3   0   1      305.35      301.79      6.53 o 
  -2   0   1     1115.66     1074.04     14.24 o 
  -1   0   1      336.62      407.55      5.16 o 
   1   0   1       89.39      133.76      5.35 o 
   2   0   1      766.54      875.78      9.56 o 
   3   0   1      562.04      590.38      8.98 o 
   4   0   1       33.35       37.51      3.72 o 
   5   0   1        4.70        2.15      3.43 o 
   6   0   1        2.33        1.22      4.63 o 
   7   0   1        0.09       -0.76      5.07 o 
   8   0   1       18.44       17.68      7.89 o 
  -7   1   1       84.37      101.31     15.80 o 
  -6   1   1       60.10       58.57     12.38 o 
  -5   1   1      485.14      488.51     20.58 o 
  -4   1   1      207.34      213.55      6.88 o 
  -3   1   1      677.37      730.04     15.78 o 
  -2   1   1     2239.77     2198.20     17.34 o 
  -1   1   1      818.61      742.12      9.68 o 
   0   1   1       26.18        9.07      1.14 o 
   1   1   1       70.06       71.09      2.74 o 
   2   1   1      150.78      196.77      4.19 o 
   3   1   1       58.42       64.25      3.43 o 
   4   1   1       90.74       97.75      5.67 o 
   5   1   1      119.99      123.00      6.18 o 
   6   1   1      167.36      165.86     10.09 o 
   7   1   1       18.32       13.90      5.58 o 
   8   1   1        6.49        5.63      5.42 o 
  -7   2   1      177.80      192.96     19.91 o 
  -6   2   1      239.48      234.76     13.58 o 
  -5   2   1      222.12      221.20     10.47 o 
  -4   2   1       73.55       69.89      5.30 o 
  -3   2   1        1.01        1.84      1.80 o 
  -2   2   1      103.82      111.59      3.73 o 
  -1   2   1      318.72      285.70      6.86 o 
   0   2   1       13.50        7.91      1.80 o 
   1   2   1      976.15      836.72      7.99 o 
   2   2   1       52.88       67.86      6.37 o 
   3   2   1       37.49       40.04      6.72 o 
   4   2   1       17.84       19.37      2.61 o 
   5   2   1        4.36        3.83      3.72 o 
   6   2   1        0.72        3.15      4.49 o 
   7   2   1        6.15        1.59      4.91 o 
   8   2   1        1.59       -0.87      9.73 o 
  -7   3   1       15.52       25.21     10.68 o 
  -6   3   1        0.35        0.59      4.93 o 
  -5   3   1        5.46        7.11      4.44 o 
  -4   3   1        1.99       -2.25      3.45 o 
  -3   3   1       46.57       44.97      3.37 o 
  -2   3   1       46.17       38.36      3.95 o 
  -1   3   1      827.75      749.60     12.51 o 
   0   3   1      601.74      516.43      6.88 o 
   1   3   1     1281.05     1157.92     11.22 o 
   2   3   1       87.01      106.98      5.53 o 
   3   3   1        4.68        1.63      2.50 o 
   4   3   1      300.46      289.76     10.41 o 
   5   3   1        3.35        5.05      8.43 o 
   6   3   1       11.76        4.25      7.12 o 
   7   3   1        0.20        1.45      4.65 o 
   8   3   1        1.07        3.12      5.94 o 
  -7   4   1        0.00       -5.82      6.01 o 
  -6   4   1       12.72        6.22      5.59 o 
  -5   4   1       51.82       40.39      6.72 o 
  -4   4   1       19.89       18.27      5.18 o 
  -3   4   1      221.84      237.36      9.78 o 
  -2   4   1        0.00        1.17      1.76 o 
  -1   4   1       39.30       39.40      2.50 o 
   0   4   1     1728.39     1673.11     15.29 o 
   1   4   1       25.27       33.68      3.55 o 
   2   4   1      363.01      367.18      7.96 o 
   3   4   1       69.69       95.74      6.44 o 
   4   4   1       24.35       17.19      4.27 o 
   5   4   1        4.29        0.49      7.28 o 
   6   4   1       39.41       42.87      6.77 o 
   7   4   1        0.07       -6.18      4.51 o 
   8   4   1        0.06       -1.40      5.99 o 
  -6   5   1        3.40       -7.35      4.90 o 
  -5   5   1        5.66       10.73      5.33 o 
  -4   5   1       56.99       58.01      7.10 o 
  -3   5   1       50.25       52.88      6.44 o 
  -2   5   1      102.57      120.75      8.16 o 
  -1   5   1      539.89      578.55     13.64 o 
   0   5   1       12.57        8.76      2.49 o 
   1   5   1      135.57      150.46      5.46 o 
   2   5   1       39.67       38.89      6.17 o 
   3   5   1      159.95      174.05      8.76 o 
   4   5   1        9.89       14.09      4.43 o 
   5   5   1        0.87        2.38      3.89 o 
   6   5   1        0.80       -1.83      4.31 o 
   7   5   1       17.18       29.88      7.49 o 
  -6   6   1        0.07       -0.88      5.75 o 
  -5   6   1       75.51       57.87      8.66 o 
  -4   6   1        0.14        2.87      5.59 o 
  -3   6   1      101.37       90.60     12.52 o 
  -2   6   1        0.50        2.22      4.21 o 
  -1   6   1       93.57      100.65     10.59 o 
   0   6   1       30.12       31.23      3.52 o 
   1   6   1      174.50      195.50      6.79 o 
   2   6   1       17.28       16.28      3.33 o 
   3   6   1        9.40        5.89      5.90 o 
   4   6   1       22.60       22.25      5.80 o 
   5   6   1       13.81       16.98      5.57 o 
   6   6   1        0.07       -4.06      4.57 o 
   7   6   1       13.51       17.44      7.10 o 
  -5   7   1        0.04        2.14      5.58 o 
  -4   7   1        0.05       -2.47      4.74 o 
  -3   7   1       19.21       29.14      6.43 o 
  -2   7   1        2.71       -4.96      4.30 o 
  -1   7   1       36.73       24.05      5.92 o 
   0   7   1       67.40       64.58      7.96 o 
   1   7   1        0.00        2.71      2.83 o 
   2   7   1        0.21       -3.67      3.14 o 
   3   7   1       71.07       53.09      6.86 o 
   4   7   1        2.33        0.62      3.95 o 
   5   7   1       19.98       25.76      6.46 o 
   6   7   1        6.09       10.23     10.04 o 
  -4   8   1       10.17        7.98      7.99 o 
  -3   8   1        0.14        0.10      5.28 o 
  -2   8   1        1.07        7.21      5.30 o 
  -1   8   1       79.04       77.72      8.36 o 
   0   8   1        0.89       -1.00      4.25 o 
   1   8   1       84.22       77.94      5.99 o 
   2   8   1        1.33       -6.44      7.10 o 
   3   8   1        0.54        0.17      3.90 o 
   4   8   1        6.24       -0.38      4.51 o 
   5   8   1        0.02        4.11      5.27 o 
   6   8   1        3.38       -4.72      5.58 o 
  -3   9   1       31.05       37.51     13.28 o 
  -2   9   1       36.73       30.68      7.51 o 
  -1   9   1        2.40        2.98      9.13 o 
   0   9   1       84.08       85.87      9.17 o 
   1   9   1        2.35      -10.15      6.82 o 
   2   9   1        5.26        9.67      4.17 o 
   3   9   1        0.10        7.35      4.96 o 
   4   9   1        0.06        2.15      6.48 o 
   5   9   1        2.51        3.12      5.92 o 
  -2  10   1       19.33        3.38      7.02 o 
  -1  10   1        2.04        9.76     16.13 o 
   0  10   1        0.12        4.84      8.24 o 
   1  10   1        0.04        9.74      9.16 o 
   2  10   1        3.26       -0.15      8.93 o 
   3  10   1        6.94       11.79      6.72 o 
  -2  -9   2       18.23       24.77      7.27 o 
  -1  -9   2        2.92       14.84      7.33 o 
   1  -9   2        4.35        1.95     10.20 o 
   2  -9   2        0.25        4.74     10.12 o 
  -4  -8   2        4.99        2.11     10.55 o 
  -3  -8   2        0.06        1.85      5.63 o 
  -2  -8   2        0.66        9.82      6.16 o 
  -1  -8   2       17.06        6.48      4.64 o 
   0  -8   2        1.56        1.10      5.12 o 
   1  -8   2       16.01       45.15     11.16 o 
   2  -8   2        1.14       -3.12      8.57 o 
   3  -8   2        1.89        6.67     10.37 o 
  -5  -7   2        2.10       10.80     10.78 o 
  -4  -7   2        0.26       -0.43      4.76 o 
  -3  -7   2       41.03       52.03     13.75 o 
  -2  -7   2       23.91       23.55      6.29 o 
  -1  -7   2        1.85       -0.58      3.88 o 
   0  -7   2       69.12       73.59      5.98 o 
   1  -7   2       10.54        9.41      3.32 o 
   2  -7   2       25.35       51.77     11.82 o 
   3  -7   2       26.98       46.78     12.35 o 
   4  -7   2        0.22       18.44     10.12 o 
   5  -7   2       25.36       45.10     12.51 o 
  -5  -6   2        3.80        9.47      5.90 o 
  -4  -6   2       50.42       50.50     11.92 o 
  -3  -6   2        0.32        0.92      9.02 o 
  -2  -6   2       25.93       27.60      7.46 o 
  -1  -6   2       21.31       27.54      4.45 o 
   0  -6   2       27.86       30.94      4.44 o 
   1  -6   2      101.95       99.66      5.31 o 
   2  -6   2       32.31       29.12      4.75 o 
   3  -6   2       33.04       36.83      8.00 o 
   4  -6   2       84.93       95.76     14.94 o 
   5  -6   2        2.36        3.53      9.36 o 
   6  -6   2        2.15       15.63     10.17 o 
  -6  -5   2        2.63        0.80      6.09 o 
  -5  -5   2        2.77       -5.86      3.91 o 
  -4  -5   2        4.65        3.57      5.45 o 
  -3  -5   2       11.68        5.71      3.77 o 
  -2  -5   2        0.02        2.34      3.43 o 
  -1  -5   2        0.01       -0.61      2.64 o 
   0  -5   2      149.49      149.04      6.61 o 
   1  -5   2       47.84       47.77      3.84 o 
   2  -5   2       16.51       16.25      3.86 o 
   3  -5   2        9.36       12.26      6.27 o 
   4  -5   2        5.37        1.18      5.33 o 
   5  -5   2       11.07        0.91      8.35 o 
   6  -5   2        0.95       -1.57      9.18 o 
  -6  -4   2        0.27        1.20      5.31 o 
  -5  -4   2       57.19       69.35      8.28 o 
  -4  -4   2        0.07        2.91      3.77 o 
  -3  -4   2        2.16        7.33      4.04 o 
  -2  -4   2        9.54       11.12      2.81 o 
  -1  -4   2        0.04        5.08      3.28 o 
   0  -4   2        0.38        0.79      2.02 o 
   1  -4   2       61.00       59.37      3.53 o 
   2  -4   2        6.94        7.70      4.78 o 
   3  -4   2        5.26        1.07      3.88 o 
   4  -4   2       12.99       21.21      9.18 o 
   5  -4   2        8.70        1.47      5.30 o 
   6  -4   2        3.65        4.11      5.58 o 
   7  -4   2        5.74        8.98      9.18 o 
  -7  -3   2        1.78        6.54      6.35 o 
  -6  -3   2        4.23        5.14      5.02 o 
  -5  -3   2        1.70       -2.55      4.25 o 
  -4  -3   2       15.52       16.38      4.77 o 
  -3  -3   2        5.85        6.66      3.65 o 
  -2  -3   2       99.26      108.70      4.91 o 
  -1  -3   2        7.28       10.83      2.45 o 
   0  -3   2      464.91      419.54      8.18 o 
   1  -3   2       43.53       42.01      2.80 o 
   2  -3   2      162.51      151.02      5.41 o 
   3  -3   2        8.16        4.54      2.87 o 
   4  -3   2        3.90        4.88      3.68 o 
   5  -3   2       12.55       11.78      5.47 o 
   6  -3   2        5.49        1.88      5.37 o 
   7  -3   2        6.04       13.02      7.74 o 
  -7  -2   2        4.00        6.75      6.00 o 
  -6  -2   2       58.68       52.74      7.78 o 
  -5  -2   2        6.26       -1.42      3.69 o 
  -4  -2   2        0.48        2.68      3.71 o 
  -3  -2   2      272.30      252.83     10.82 o 
  -2  -2   2      564.46      584.16      9.06 o 
  -1  -2   2       32.68       36.32      2.94 o 
   0  -2   2      346.53      365.69      6.78 o 
   1  -2   2      445.29      404.89      5.84 o 
   2  -2   2      106.29      123.02      4.45 o 
   3  -2   2        0.11        3.22      2.39 o 
   4  -2   2        9.11        8.11      3.51 o 
   5  -2   2        9.39       11.65      4.33 o 
   6  -2   2       45.43       42.02      7.26 o 
   7  -2   2        8.48        4.91      6.16 o 
   8  -2   2       11.24       12.23     11.39 o 
  -7  -1   2        7.89       11.46      5.66 o 
  -6  -1   2        0.16        2.39     11.48 o 
  -5  -1   2       14.66        6.93      6.91 o 
  -4  -1   2      166.48      170.21     11.87 o 
  -3  -1   2       96.31       95.41     13.34 o 
  -2  -1   2      652.65      634.75      9.08 o 
  -1  -1   2        9.43        6.86      1.77 o 
   0  -1   2       84.15       65.67      4.05 o 
   1  -1   2      365.43      288.69      8.55 o 
   2  -1   2      215.58      208.67      5.09 o 
   3  -1   2      125.41      133.57      5.07 o 
   4  -1   2       11.42       15.43      3.74 o 
   5  -1   2       10.79        3.61      3.61 o 
   6  -1   2       74.91       85.83      9.33 o 
   7  -1   2        0.00       15.50      9.11 o 
   8  -1   2       12.31       13.93     11.24 o 
  -6   0   2       28.72       28.40      6.36 o 
  -5   0   2       13.50       14.15      4.98 o 
  -4   0   2        2.13       -3.05      2.15 o 
  -3   0   2      135.67      149.76      5.18 o 
  -2   0   2      205.93      168.10      6.19 o 
  -1   0   2       80.18       96.11      5.50 o 
   0   0   2       49.38       29.18      2.33 o 
   1   0   2      166.04      159.21      5.24 o 
   2   0   2      695.26      707.32      8.45 o 
   3   0   2      671.89      641.81      9.52 o 
   4   0   2      482.06      527.33     10.05 o 
   5   0   2       40.01       48.21      4.92 o 
   6   0   2        0.00       -1.85      3.80 o 
   7   0   2        4.40       13.06      7.81 o 
   8   0   2        0.35       -5.88      6.32 o 
  -7   1   2        7.13        2.92      8.75 o 
  -6   1   2        3.71       -8.55      6.77 o 
  -5   1   2        4.41       10.63      3.41 o 
  -4   1   2       63.28       66.39      4.52 o 
  -3   1   2       88.43       83.36      4.21 o 
  -2   1   2      844.54      913.28     10.75 o 
  -1   1   2      676.07      677.27      7.76 o 
   0   1   2     2616.46     2347.60     28.42 o 
   1   1   2     1886.76     1666.46     15.14 o 
   2   1   2       60.29       64.42      3.40 o 
   3   1   2      261.05      245.46      5.84 o 
   4   1   2       11.08       11.89      3.66 o 
   5   1   2       11.84        8.38      6.54 o 
   6   1   2        1.64        4.41      8.02 o 
   7   1   2        4.04        5.19      4.41 o 
   8   1   2       11.97        0.59      5.27 o 
  -7   2   2        0.43      -11.53      7.69 o 
  -6   2   2      131.12      158.79     16.87 o 
  -5   2   2        1.29        4.89      4.26 o 
  -4   2   2      221.04      208.73      6.83 o 
  -3   2   2       43.70       52.95      3.49 o 
  -2   2   2       24.32       22.83      2.25 o 
  -1   2   2       95.63       86.69      4.45 o 
   0   2   2      124.19      145.84      4.90 o 
   1   2   2      320.36      262.98      4.85 o 
   2   2   2      557.48      575.95      7.49 o 
   3   2   2       11.45       10.74      2.36 o 
   4   2   2       10.69        6.81      2.32 o 
   5   2   2        0.82        1.99      3.56 o 
   6   2   2      203.62      216.86     10.70 o 
   7   2   2        0.25        2.10      4.80 o 
   8   2   2       24.96       27.72     15.64 o 
  -7   3   2        0.69        6.42      9.33 o 
  -6   3   2        2.58        1.25      5.22 o 
  -5   3   2        0.62        5.04      4.00 o 
  -4   3   2       62.57       63.75      6.48 o 
  -3   3   2       17.22       14.26      2.43 o 
  -2   3   2      284.88      246.72      8.39 o 
  -1   3   2        4.30        2.28      2.15 o 
   0   3   2     1161.65      946.91      9.21 o 
   1   3   2      170.16      149.55      4.23 o 
   2   3   2      189.14      212.31      4.91 o 
   3   3   2      198.96      204.96      7.75 o 
   4   3   2      317.06      286.47     12.92 o 
   5   3   2       65.83       70.11      6.62 o 
   6   3   2        0.15       -0.60      3.71 o 
   7   3   2        8.27       10.13      5.49 o 
   8   3   2        0.43       -0.17      5.70 o 
  -7   4   2        9.19       11.80     10.76 o 
  -6   4   2       12.42        6.67     11.24 o 
  -5   4   2       12.77        8.68      4.94 o 
  -4   4   2       20.16       20.67      4.98 o 
  -3   4   2       79.23       72.75      6.48 o 
  -2   4   2        0.58       -0.69      2.63 o 
  -1   4   2       25.63       28.59      3.83 o 
   0   4   2       23.96       28.61      2.26 o 
   1   4   2      772.86      723.89      9.56 o 
   2   4   2       46.33       47.28      3.40 o 
   3   4   2      116.86      118.45      6.84 o 
   4   4   2       20.80       24.52      4.75 o 
   5   4   2      185.20      187.35      9.80 o 
   6   4   2        1.50        5.27      4.24 o 
   7   4   2       29.05       28.43      6.82 o 
   8   4   2        0.40        1.65      6.01 o 
  -6   5   2        6.44        6.44      6.00 o 
  -5   5   2        5.57        8.88     12.38 o 
  -4   5   2        0.00        1.10      3.73 o 
  -3   5   2       10.83        9.26      4.19 o 
  -2   5   2        2.93        4.35      3.47 o 
  -1   5   2       62.41       65.16      4.97 o 
   0   5   2      287.67      268.75      7.71 o 
   1   5   2      277.22      299.39      6.85 o 
   2   5   2        1.32        5.51      1.99 o 
   3   5   2      170.94      183.59      8.78 o 
   4   5   2       32.85       33.09     13.42 o 
   5   5   2        2.27       -1.28      3.15 o 
   6   5   2       39.31       33.29      6.48 o 
   7   5   2        0.40       -0.14      5.95 o 
   8   5   2       18.51        9.18     15.28 o 
  -6   6   2        2.60       -3.30      5.94 o 
  -5   6   2        0.39       -2.05      4.94 o 
  -4   6   2        3.10       -0.95      4.30 o 
  -3   6   2       29.54       28.79      5.69 o 
  -2   6   2        7.59        8.04      4.46 o 
  -1   6   2        1.80       -8.24      5.58 o 
   0   6   2       95.86       85.66      4.47 o 
   1   6   2        5.20        6.13      2.58 o 
   2   6   2       16.88       16.07      4.29 o 
   3   6   2       56.19       50.98      6.11 o 
   4   6   2        4.46        9.84      3.97 o 
   5   6   2        0.09        0.41      4.38 o 
   6   6   2        6.94        8.04      4.96 o 
   7   6   2        1.15        2.28      5.79 o 
  -5   7   2        0.06       -1.32      6.09 o 
  -4   7   2        0.43       -3.14      4.30 o 
  -3   7   2       16.65       14.71      5.54 o 
  -2   7   2        9.55        3.55      9.91 o 
  -1   7   2       13.97       20.76      7.12 o 
   0   7   2      100.48       98.90     15.84 o 
   1   7   2       45.75       44.39      5.94 o 
   2   7   2       11.99       15.61      4.66 o 
   3   7   2        1.34        7.93      4.40 o 
   4   7   2        4.29       -1.72      3.75 o 
   5   7   2       16.50       12.53      5.04 o 
   6   7   2        0.09        6.49      7.34 o 
   7   7   2       12.08        7.12     14.73 o 
  -4   8   2        5.55        9.00      6.11 o 
  -3   8   2        0.98        4.37      5.16 o 
  -2   8   2       25.09       29.33      6.55 o 
  -1   8   2        2.76        5.74      4.82 o 
   0   8   2        0.09        5.27      4.50 o 
   1   8   2        9.65       15.03      6.13 o 
   2   8   2        4.67        3.24      4.54 o 
   3   8   2        9.79        8.85      4.66 o 
   4   8   2        2.20       -0.11      3.95 o 
   5   8   2        4.36        2.20      4.75 o 
   6   8   2       39.55       37.89      8.17 o 
  -3   9   2        2.27        1.32      6.12 o 
  -2   9   2        1.25       -2.22      5.55 o 
  -1   9   2        6.57        5.56      6.85 o 
   0   9   2        1.33        4.91      5.54 o 
   1   9   2       20.64       12.18      8.70 o 
   2   9   2       33.99       51.72     12.28 o 
   3   9   2        0.45       -1.55      4.01 o 
   4   9   2        8.84        2.48      4.61 o 
   5   9   2        7.34        2.94      6.11 o 
  -2  10   2        4.01        9.57      6.31 o 
  -1  10   2       13.12       17.63      7.14 o 
   0  10   2        0.84        8.54      6.15 o 
   1  10   2        1.06       -3.12      8.24 o 
   2  10   2        8.32       17.78     10.27 o 
   3  10   2        1.92        7.25      9.54 o 
   4  10   2       12.58       30.99     10.43 o 
  -3  -8   3        0.41       -5.61      6.67 o 
  -2  -8   3        2.67        1.70      6.75 o 
  -1  -8   3       10.80        6.62      6.06 o 
   0  -8   3        2.33        0.30      5.68 o 
   1  -8   3        7.87       15.80      9.87 o 
   2  -8   3        7.13        6.19      9.94 o 
   3  -8   3        5.50       21.87     11.95 o 
  -4  -7   3        0.54        2.22      6.49 o 
  -3  -7   3       21.45       27.80      7.56 o 
  -2  -7   3       56.13       52.55     12.73 o 
  -1  -7   3        7.24       20.24      7.05 o 
   0  -7   3        9.73       18.59      8.29 o 
   1  -7   3        5.01        4.80      3.83 o 
   2  -7   3        0.29        5.10      8.22 o 
   3  -7   3        0.85        9.84      9.03 o 
   4  -7   3        8.93       20.42     11.08 o 
  -5  -6   3        0.04       -2.76      7.96 o 
  -4  -6   3        0.72        6.63      5.35 o 
  -3  -6   3       34.46       46.64     16.50 o 
  -2  -6   3        4.98        4.13      4.52 o 
  -1  -6   3        1.18        4.95      4.58 o 
   0  -6   3        0.72       -2.34      2.81 o 
   1  -6   3      111.84      112.87     11.02 o 
   2  -6   3       14.39       11.51      7.48 o 
   3  -6   3       16.54       10.73      8.98 o 
   4  -6   3       57.53       52.76     13.04 o 
   5  -6   3        0.45        7.66      8.62 o 
  -5  -5   3        0.19       -4.12     14.05 o 
  -4  -5   3       16.90        6.39      5.85 o 
  -3  -5   3      160.87      158.28     10.47 o 
  -2  -5   3       18.38       20.74      5.44 o 
  -1  -5   3      229.52      216.68     15.08 o 
   0  -5   3       86.88       98.01      6.18 o 
   1  -5   3        0.20        2.07      2.51 o 
   2  -5   3       55.42       57.92      5.48 o 
   3  -5   3       22.72       21.27      5.70 o 
   4  -5   3       21.54       14.81      8.45 o 
   5  -5   3       40.51       32.80     10.98 o 
   6  -5   3       17.34        6.95      9.11 o 
  -6  -4   3        0.93       -3.23      5.71 o 
  -5  -4   3       68.31       69.78     12.23 o 
  -4  -4   3        3.22       -1.65      3.70 o 
  -3  -4   3      112.87       89.37     13.01 o 
  -2  -4   3       22.04       34.45      5.44 o 
  -1  -4   3        0.88        0.68      2.70 o 
   0  -4   3      155.95      163.21      8.44 o 
   1  -4   3       92.91       87.17      4.49 o 
   2  -4   3       96.17      108.26      5.97 o 
   3  -4   3        0.17       -4.51      3.01 o 
   4  -4   3        0.21        5.96      4.59 o 
   5  -4   3        7.32        8.70      8.02 o 
   6  -4   3        0.89        2.94      8.50 o 
   7  -4   3        0.06       -0.71      8.83 o 
  -6  -3   3        1.40       -0.43      6.51 o 
  -5  -3   3       23.80       33.58      9.25 o 
  -4  -3   3       62.93       61.42      7.95 o 
  -3  -3   3       35.50       27.84      5.17 o 
  -2  -3   3       54.23       66.11      4.71 o 
  -1  -3   3        2.30        2.31      2.36 o 
   0  -3   3       28.24       28.23      3.39 o 
   1  -3   3      205.33      179.57      5.15 o 
   2  -3   3      179.47      180.02      6.10 o 
   3  -3   3       22.35       25.08      3.81 o 
   4  -3   3      104.37      107.25      6.39 o 
   5  -3   3        6.20        7.54      4.12 o 
   6  -3   3        1.98        1.12      7.51 o 
   7  -3   3        4.95        7.76      9.16 o 
  -7  -2   3        0.17        2.45      6.10 o 
  -6  -2   3        4.76        0.78      4.80 o 
  -5  -2   3       14.14       19.18      5.55 o 
  -4  -2   3        0.00       -2.06      3.36 o 
  -3  -2   3        4.59       10.30      3.79 o 
  -2  -2   3        6.21        5.30      2.22 o 
  -1  -2   3       28.77       21.77      2.82 o 
   0  -2   3      717.14      650.27     10.76 o 
   1  -2   3       51.25       50.56      4.03 o 
   2  -2   3       41.52       41.62      3.72 o 
   3  -2   3       17.27       16.57      3.07 o 
   4  -2   3      152.28      165.00      8.41 o 
   5  -2   3        0.47        3.55      4.07 o 
   6  -2   3        1.94        4.35      4.56 o 
   7  -2   3        0.44       -5.53      7.08 o 
  -7  -1   3        9.90       23.31      9.41 o 
  -6  -1   3        5.31       11.55      5.15 o 
  -5  -1   3       49.71       58.31      8.52 o 
  -4  -1   3        0.37       -1.32      4.13 o 
  -3  -1   3       49.30       54.03      4.31 o 
  -2  -1   3       15.79       13.60      2.72 o 
  -1  -1   3      431.85      414.27      7.75 o 
   0  -1   3      630.98      521.11      7.71 o 
   1  -1   3       84.57      139.25      4.69 o 
   2  -1   3       87.13       76.74      3.48 o 
   3  -1   3       99.28      105.36      4.68 o 
   4  -1   3       84.84       77.79      5.13 o 
   5  -1   3       19.24       21.65      4.52 o 
   6  -1   3       12.13        6.64      4.29 o 
   7  -1   3       64.90       69.04      7.95 o 
  -7   0   3        0.89        4.54      7.48 o 
  -6   0   3        5.24       14.97      9.66 o 
  -5   0   3      106.68       95.51     14.99 o 
  -4   0   3       16.88       19.99      3.52 o 
  -3   0   3       79.90       85.57      4.66 o 
  -2   0   3        9.46        5.08      1.98 o 
  -1   0   3      256.15      317.23      7.44 o 
   0   0   3       18.83       30.57      2.71 o 
   1   0   3      174.24      133.19     10.06 o 
   2   0   3      164.52      155.86      9.74 o 
   3   0   3      722.14      641.98      9.68 o 
   4   0   3      455.61      438.43      9.35 o 
   5   0   3      105.76      121.80      6.71 o 
   6   0   3       15.12        9.45      6.41 o 
   7   0   3        1.77        8.83      4.52 o 
   8   0   3        0.12       -3.98      6.49 o 
  -7   1   3        1.57        0.15      9.49 o 
  -6   1   3        0.78       11.87      8.60 o 
  -5   1   3        3.21        2.87      7.03 o 
  -4   1   3       29.64       37.62      4.15 o 
  -3   1   3        4.66        4.70      2.35 o 
  -2   1   3      182.94      161.82      7.12 o 
  -1   1   3      108.18       94.81      5.37 o 
   0   1   3     1608.47     1544.47     10.97 o 
   1   1   3      377.03      252.75      6.71 o 
   2   1   3     1092.14     1010.91     10.55 o 
   3   1   3      169.37      158.84      5.09 o 
   4   1   3        3.19        7.03      2.61 o 
   5   1   3       37.57       34.83      5.49 o 
   6   1   3       53.14       45.48      6.51 o 
   7   1   3        4.12        8.44      6.15 o 
   8   1   3       11.47       13.97      6.67 o 
  -7   2   3        0.09       -5.02      8.83 o 
  -6   2   3       21.56       12.99      9.28 o 
  -5   2   3        4.21       -2.68      3.97 o 
  -4   2   3        0.08        1.25      3.58 o 
  -3   2   3       23.12       23.55      3.03 o 
  -2   2   3      241.51      253.34      5.98 o 
  -1   2   3       55.86       43.54      2.53 o 
   0   2   3       64.30       66.20      4.03 o 
   1   2   3      477.32      412.39      6.44 o 
   2   2   3      300.23      317.26      7.25 o 
   3   2   3      322.02      300.10      6.51 o 
   4   2   3      195.34      197.78      6.13 o 
   5   2   3        3.14        0.97      2.57 o 
   6   2   3       23.51       29.89      5.81 o 
   7   2   3       44.00       38.63      7.58 o 
   8   2   3        4.89        6.51      5.85 o 
  -7   3   3        3.64       -1.70      9.36 o 
  -6   3   3        0.11        3.21      5.06 o 
  -5   3   3        5.75        6.44      4.62 o 
  -4   3   3        5.71        3.22      5.80 o 
  -3   3   3       23.51       24.98      4.41 o 
  -2   3   3      196.17      174.14      5.29 o 
  -1   3   3      298.57      290.01      8.49 o 
   0   3   3      178.19      198.63      4.57 o 
   1   3   3     1514.72     1384.65     13.18 o 
   2   3   3      499.45      521.79      8.27 o 
   3   3   3        1.04        1.75      1.82 o 
   4   3   3      252.01      242.31      6.38 o 
   5   3   3        0.10        5.91      3.66 o 
   6   3   3       12.00       13.51      4.91 o 
   7   3   3       10.38       11.40      5.66 o 
   8   3   3        6.68        9.23      6.09 o 
  -6   4   3       11.81        8.87      5.59 o 
  -5   4   3        2.75       -1.85      5.15 o 
  -4   4   3       25.95       38.76      5.80 o 
  -3   4   3       61.70       61.59      6.25 o 
  -2   4   3       42.15       49.07      6.40 o 
  -1   4   3      325.21      314.16      9.32 o 
   0   4   3      703.89      613.24      8.04 o 
   1   4   3      563.99      527.35      8.27 o 
   2   4   3        0.11        0.88      2.41 o 
   3   4   3       29.00       26.11      2.86 o 
   4   4   3       48.20       59.38     16.42 o 
   5   4   3        6.54        2.49      3.78 o 
   6   4   3       60.22       53.85      7.04 o 
   7   4   3        4.02        2.28      4.42 o 
   8   4   3       17.23       14.78     11.41 o 
  -6   5   3        4.47       -7.14      9.21 o 
  -5   5   3        0.28       -1.67      4.31 o 
  -4   5   3        8.84        7.79      4.42 o 
  -3   5   3      193.06      181.34      9.46 o 
  -2   5   3        7.86        9.65      3.93 o 
  -1   5   3      165.15      141.22      7.36 o 
   0   5   3       86.55       75.86      3.57 o 
   1   5   3       16.20       10.28      2.23 o 
   2   5   3       43.21       32.08      3.06 o 
   3   5   3       21.03       17.17      2.62 o 
   4   5   3      145.97      153.59     25.56 o 
   5   5   3       45.08       44.62      6.30 o 
   6   5   3       51.49       59.39      7.71 o 
   7   5   3       37.25       42.55      7.85 o 
   8   5   3       10.58        6.95      6.36 o 
  -6   6   3        6.01       11.28      6.48 o 
  -5   6   3       29.34       32.30     11.93 o 
  -4   6   3       24.92       20.75      5.71 o 
  -3   6   3       10.81       13.17      9.87 o 
  -2   6   3        6.65        5.79      3.86 o 
  -1   6   3        3.58        1.67      4.65 o 
   0   6   3       20.57       27.11      2.81 o 
   1   6   3        5.59        5.70      2.38 o 
   2   6   3      109.36      112.81      5.72 o 
   3   6   3       24.00       20.56      4.57 o 
   4   6   3      143.42      145.18     10.87 o 
   5   6   3       34.73       42.17      6.57 o 
   6   6   3        0.30        1.65      4.43 o 
   7   6   3       44.43       50.70      8.31 o 
  -5   7   3        3.69        0.21      5.73 o 
  -4   7   3       12.01        9.35      5.29 o 
  -3   7   3        3.11        8.75      4.78 o 
  -2   7   3        1.95       -0.23      4.42 o 
  -1   7   3        4.45        6.01      4.36 o 
   0   7   3      151.15      171.81     16.16 o 
   1   7   3      239.25      287.00      8.16 o 
   2   7   3       54.76       58.41      5.05 o 
   3   7   3      176.09      194.37     10.21 o 
   4   7   3        2.89        0.60      4.15 o 
   5   7   3       67.69       80.95      8.70 o 
   6   7   3        4.86        3.58      5.43 o 
   7   7   3        1.46        3.91      6.80 o 
  -4   8   3        3.69       -2.19      5.92 o 
  -3   8   3       40.39       45.35      7.69 o 
  -2   8   3       15.32       22.56      6.10 o 
  -1   8   3       97.46      123.81     11.53 o 
   0   8   3       15.03       15.74      5.21 o 
   1   8   3       86.20       99.38      8.20 o 
   2   8   3        4.20        8.98      6.66 o 
   3   8   3       70.63       79.69      7.62 o 
   4   8   3       44.74       37.11      8.99 o 
   5   8   3        9.96        7.12      5.48 o 
   6   8   3       11.89        9.05      7.27 o 
  -3   9   3       24.15       24.43      7.33 o 
  -2   9   3        5.25        5.73      5.93 o 
  -1   9   3       47.07       47.17      7.79 o 
   0   9   3      102.41      108.28      9.45 o 
   1   9   3        5.64        2.81      5.05 o 
   2   9   3       22.10       17.25      9.54 o 
   3   9   3       21.70       12.77      5.18 o 
   4   9   3        5.93       11.31      5.21 o 
   5   9   3       27.96       22.47     14.84 o 
   6   9   3        0.66        2.01      5.66 o 
  -2  10   3       11.53       16.33      7.43 o 
  -1  10   3        1.24        1.79      8.56 o 
   0  10   3        1.51       -7.32      4.88 o 
   1  10   3       18.91        8.24      8.78 o 
   2  10   3        4.39        2.21      8.40 o 
   3  10   3       42.44       47.66     12.71 o 
   4  10   3        1.47        1.11      5.01 o 
   0  11   3        1.12        5.48      9.41 o 
   1  11   3        1.08       -1.90      7.86 o 
   2  11   3        0.69       31.73     12.25 o 
  -1  -8   4        8.41        7.41      6.67 o 
   0  -8   4       11.14       20.81      8.54 o 
   1  -8   4       29.03       37.74     12.91 o 
  -3  -7   4        9.92        6.42      7.94 o 
  -2  -7   4        3.29       11.11      7.03 o 
  -1  -7   4       32.55       43.43      9.72 o 
   0  -7   4        0.67       -6.42      5.10 o 
   1  -7   4       30.36       25.82      5.28 o 
   2  -7   4        2.58       -1.47      8.55 o 
   3  -7   4       40.65       78.03     15.50 o 
   4  -7   4       13.94        4.54     11.14 o 
  -4  -6   4        4.33        5.34      6.04 o 
  -3  -6   4       17.83       33.11      7.22 o 
  -2  -6   4        2.19        7.28      5.83 o 
  -1  -6   4       47.61       76.30     10.96 o 
   0  -6   4       24.69       22.48      5.77 o 
   1  -6   4        5.20        1.98      3.79 o 
   2  -6   4       77.59       78.06     14.76 o 
   3  -6   4      219.11      225.35     20.04 o 
   4  -6   4       60.43       29.55     12.35 o 
   5  -6   4      242.42      223.88     22.07 o 
  -5  -5   4        4.66       -1.01      9.33 o 
  -4  -5   4        5.39        3.75      8.22 o 
  -3  -5   4       76.31       77.81      8.62 o 
  -2  -5   4      188.45      172.58     11.13 o 
  -1  -5   4      638.59      651.65     17.61 o 
   0  -5   4      542.60      565.89     16.29 o 
   1  -5   4      729.90      733.44     14.73 o 
   2  -5   4      717.99      747.43     20.05 o 
   3  -5   4      498.36      572.89     17.45 o 
   4  -5   4      377.63      395.43     23.62 o 
   5  -5   4       77.28      105.50     15.60 o 
   6  -5   4       66.98       70.16     15.02 o 
  -5  -4   4      280.96      290.64     14.53 o 
  -4  -4   4      450.66      427.56     15.98 o 
  -3  -4   4      443.53      433.85     15.06 o 
  -2  -4   4     1659.65     1589.26     60.18 o 
  -1  -4   4      332.55      331.47      9.95 o 
   0  -4   4     1030.50     1023.28     16.06 o 
   1  -4   4      106.66      113.40      6.47 o 
   2  -4   4      135.19      147.49     13.70 o 
   3  -4   4       55.93       55.93      7.21 o 
   4  -4   4       31.49       27.14      6.48 o 
   5  -4   4       38.53       37.16     11.03 o 
   6  -4   4        3.05       13.90      9.84 o 
  -6  -3   4      295.13      305.77     21.98 o 
  -5  -3   4       76.85       68.41      8.53 o 
  -4  -3   4      405.29      412.68     15.00 o 
  -3  -3   4        5.36        6.48      4.81 o 
  -2  -3   4        7.60        7.15      2.95 o 
  -1  -3   4       37.11       33.62      4.06 o 
   0  -3   4        0.18        2.15      2.70 o 
   1  -3   4       64.80       68.98      4.57 o 
   2  -3   4        1.58       -2.24      3.40 o 
   3  -3   4       63.17       67.68      8.31 o 
   4  -3   4       24.63       29.95      5.87 o 
   5  -3   4        4.97        4.15      4.88 o 
   6  -3   4        1.18        8.57      8.73 o 
   7  -3   4       22.58       27.24     10.65 o 
  -6  -2   4        1.12        9.77      6.22 o 
  -5  -2   4        0.18        1.00      4.45 o 
  -4  -2   4       10.26        3.95      9.22 o 
  -3  -2   4       78.86       93.40      7.37 o 
  -2  -2   4        7.83       10.17      3.03 o 
  -1  -2   4       13.09        9.86      3.10 o 
   0  -2   4       10.72        8.60      2.81 o 
   1  -2   4      216.94      164.43      4.75 o 
   2  -2   4        7.77       10.56      3.14 o 
   3  -2   4      158.87      156.04      6.04 o 
   4  -2   4       60.98       48.76      6.45 o 
   5  -2   4      383.67      440.55     19.37 o 
   6  -2   4       79.55       79.85      8.72 o 
   7  -2   4      141.29      135.30     16.39 o 
  -6  -1   4        0.21        0.57      5.31 o 
  -5  -1   4       56.41       56.56      7.22 o 
  -4  -1   4        2.62        4.32      3.91 o 
  -3  -1   4        0.82       -1.67      2.46 o 
  -2  -1   4       81.21       75.62      4.62 o 
  -1  -1   4       74.33      106.98      4.81 o 
   0  -1   4      143.61      157.67      5.12 o 
   1  -1   4     1848.74     1890.26     19.00 o 
   2  -1   4      214.60      203.36      8.15 o 
   3  -1   4     1232.61     1320.03     21.02 o 
   4  -1   4        5.39        5.03      3.15 o 
   5  -1   4      444.54      458.09     16.54 o 
   6  -1   4       11.25       14.23      6.53 o 
   7  -1   4       75.71       90.76      9.44 o 
  -5   0   4       67.92       75.65      8.12 o 
  -4   0   4        6.08        2.96      3.71 o 
  -3   0   4      245.58      246.27      9.10 o 
  -2   0   4       93.82      106.86      5.11 o 
  -1   0   4     1194.18     1356.11     21.61 o 
   0   0   4      382.34      392.14      8.09 o 
   1   0   4     1719.17     1834.74     21.87 o 
   2   0   4      167.62      168.48      7.16 o 
   3   0   4        1.69       -0.33      1.80 o 
   4   0   4      102.23       97.13      7.17 o 
   5   0   4       97.56      104.13      8.27 o 
   6   0   4        2.31        9.33      4.87 o 
   7   0   4       15.71        7.28      8.29 o 
   8   0   4        0.93        8.50      8.62 o 
  -6   1   4       11.06        4.06      8.88 o 
  -5   1   4       74.43       54.79     11.90 o 
  -4   1   4        3.76       -1.41      2.85 o 
  -3   1   4      404.84      459.48     17.09 o 
  -2   1   4       90.69       91.64      4.64 o 
  -1   1   4       37.68       34.18      2.93 o 
   0   1   4        6.63       12.32      2.32 o 
   1   1   4     1575.75     1543.96     18.88 o 
   2   1   4      194.99      155.55      4.32 o 
   3   1   4      293.90      312.35      6.79 o 
   4   1   4      368.97      376.92      8.64 o 
   5   1   4      162.37      162.22      7.06 o 
   6   1   4       33.38       43.67      7.45 o 
   7   1   4       67.92       77.17      8.44 o 
   8   1   4        2.51        3.09      8.83 o 
  -6   2   4        0.41        1.62      8.93 o 
  -5   2   4       17.50       18.35      5.80 o 
  -4   2   4       11.30       11.30      9.52 o 
  -3   2   4       24.55       25.85      3.95 o 
  -2   2   4       78.93       90.16      4.43 o 
  -1   2   4      229.06      251.41      5.98 o 
   0   2   4      733.28      645.52      8.77 o 
   1   2   4      456.93      495.02      7.53 o 
   2   2   4      421.41      424.12      7.78 o 
   3   2   4      553.35      547.71      9.13 o 
   4   2   4      230.90      245.63      7.04 o 
   5   2   4       20.55       16.67      3.61 o 
   6   2   4       88.54      116.87     21.57 o 
   7   2   4        0.38       -1.90      4.10 o 
   8   2   4       82.64       86.80     18.44 o 
  -6   3   4        9.47       18.21     10.55 o 
  -5   3   4        0.13        2.73      4.25 o 
  -4   3   4        0.11        1.53      6.37 o 
  -3   3   4       86.75       84.21      6.73 o 
  -2   3   4       48.22       41.76      3.15 o 
  -1   3   4      254.41      229.02      5.40 o 
   0   3   4      792.73      772.03      9.89 o 
   1   3   4       53.37       70.39      3.63 o 
   2   3   4     2363.84     2645.49     21.56 o 
   3   3   4      577.48      530.65      9.32 o 
   4   3   4     1062.15     1216.46     15.24 o 
   5   3   4      155.56      150.06      6.38 o 
   6   3   4      326.85      321.18     12.81 o 
   7   3   4       12.33       21.22      9.17 o 
   8   3   4       13.97        5.69      6.47 o 
  -6   4   4        1.66       -4.18      5.24 o 
  -5   4   4       17.38       16.12      5.26 o 
  -4   4   4       46.42       42.90      6.39 o 
  -3   4   4        3.52        1.97      3.58 o 
  -2   4   4      572.02      593.58     14.43 o 
  -1   4   4      413.68      384.42     10.94 o 
   0   4   4     2851.74     3182.13     23.71 o 
   1   4   4     2163.55     2019.28     18.23 o 
   2   4   4     1439.30     1653.62     16.83 o 
   3   4   4      218.61      261.52      7.10 o 
   4   4   4        2.39        4.21      2.49 o 
   5   4   4       97.84      103.90      7.89 o 
   6   4   4       19.09        7.68      8.35 o 
   7   4   4       80.97       84.50     10.95 o 
   8   4   4        2.35        2.39      6.03 o 
  -6   5   4       19.94        4.49      5.93 o 
  -5   5   4       11.98        3.02      4.97 o 
  -4   5   4      165.04      141.38      9.89 o 
  -3   5   4      111.82      119.46      8.47 o 
  -2   5   4      515.52      508.40     23.81 o 
  -1   5   4      133.70      129.55      7.28 o 
   0   5   4        2.16        2.26      1.62 o 
   1   5   4       41.13       54.17      3.65 o 
   2   5   4       58.81       43.70      5.56 o 
   3   5   4       25.34       17.26      3.12 o 
   4   5   4        2.23        5.94      4.14 o 
   5   5   4       48.12       55.18      6.75 o 
   6   5   4       12.20       11.49      4.98 o 
   7   5   4       19.89       22.07     15.40 o 
   8   5   4        4.87       11.49      6.76 o 
  -5   6   4        0.01       -2.76      4.99 o 
  -4   6   4       13.77       17.72      5.75 o 
  -3   6   4        0.95        3.98      4.07 o 
  -2   6   4        7.86        6.22      5.29 o 
  -1   6   4        9.70        2.42      3.68 o 
   0   6   4      120.87      133.87      7.74 o 
   1   6   4       16.22       22.06      3.01 o 
   2   6   4       44.46       36.93      4.32 o 
   3   6   4      200.73      190.86      6.66 o 
   4   6   4       24.07       29.72      5.68 o 
   5   6   4        2.92       15.81      5.36 o 
   6   6   4       96.73       87.38      8.83 o 
   7   6   4      262.93      308.98     19.15 o 
   8   6   4      100.38       93.04     11.51 o 
  -5   7   4        0.02        7.66      5.92 o 
  -4   7   4       24.16       25.68     19.90 o 
  -3   7   4        4.25        4.13      4.64 o 
  -2   7   4       47.93       34.25      7.94 o 
  -1   7   4        5.92        0.04      4.05 o 
   0   7   4      203.55      215.34     10.10 o 
   1   7   4        0.87        0.63      3.18 o 
   2   7   4      269.28      273.83      8.07 o 
   3   7   4      425.88      440.88     30.40 o 
   4   7   4      352.59      329.32     26.95 o 
   5   7   4      464.46      454.45     16.23 o 
   6   7   4      522.18      516.72     18.20 o 
   7   7   4      121.63      120.47     11.39 o 
  -4   8   4       31.56       22.85      6.82 o 
  -3   8   4       33.08       36.30      7.34 o 
  -2   8   4      149.54      147.78     10.65 o 
  -1   8   4      203.92      221.96     13.85 o 
   0   8   4      242.97      224.04     17.58 o 
   1   8   4      286.97      282.07     35.17 o 
   2   8   4      710.75      713.15     13.45 o 
   3   8   4      155.99      150.13      9.76 o 
   4   8   4      489.92      483.23     16.26 o 
   5   8   4        0.84        0.44      4.33 o 
   6   8   4       10.90        3.06      5.11 o 
   7   8   4       19.09       18.02      7.79 o 
  -3   9   4       82.28       74.89     13.34 o 
  -2   9   4      138.13      139.31     11.41 o 
  -1   9   4       68.34       82.66      9.25 o 
   0   9   4      165.70      197.08     11.56 o 
   1   9   4       11.18       12.24      5.23 o 
   2   9   4       15.51       12.91      8.85 o 
   3   9   4       36.72       41.62      6.48 o 
   4   9   4       15.88       19.91     11.28 o 
   5   9   4        3.79       -2.24      4.60 o 
   6   9   4       18.40        9.58      7.01 o 
  -2  10   4        0.66       -1.94      5.58 o 
  -1  10   4        1.32        6.60      6.91 o 
   0  10   4        1.88        2.99      5.61 o 
   1  10   4        2.46        2.38      8.02 o 
   2  10   4        1.53        7.61      9.03 o 
   3  10   4        2.30       15.45      9.89 o 
   4  10   4        9.57        4.93      8.38 o 
   5  10   4        1.51       -0.01      5.05 o 
   0  11   4        1.20        5.75      6.55 o 
   1  11   4        0.36       10.40      9.06 o 
   2  11   4        5.37        7.74      9.87 o 
   3  11   4       13.70       14.81     10.83 o 
  -1  -7   5        6.10       12.48      7.94 o 
   0  -7   5        1.72        9.09      5.40 o 
   1  -7   5       12.97       14.72      5.52 o 
   2  -7   5        0.97       -0.66      9.92 o 
  -3  -6   5        4.89        2.71      7.69 o 
  -2  -6   5        0.07       -5.12      6.09 o 
  -1  -6   5        0.02       -0.43      6.09 o 
   1  -6   5       50.19       47.63      7.20 o 
   2  -6   5       11.98       14.88      6.54 o 
   3  -6   5        0.03        9.08      6.59 o 
   4  -6   5       20.25       24.38     12.28 o 
  -4  -5   5        5.92        6.21      8.22 o 
  -3  -5   5       52.58       41.14     10.15 o 
  -2  -5   5       25.86       22.30      7.64 o 
  -1  -5   5        4.33        9.36      5.91 o 
   0  -5   5      223.75      254.35     16.06 o 
   1  -5   5      146.00      151.12      8.45 o 
   2  -5   5      193.88      238.08     12.61 o 
   3  -5   5      273.82      259.97     13.24 o 
   4  -5   5       13.01       11.18      6.66 o 
   5  -5   5      159.67      123.23     16.59 o 
  -5  -4   5       10.84        5.61      7.86 o 
  -4  -4   5      149.69      157.46     11.89 o 
  -3  -4   5      157.48      134.52     13.91 o 
  -2  -4   5      387.16      418.45     14.93 o 
  -1  -4   5      441.00      449.03     14.96 o 
   0  -4   5      141.93      157.32     20.00 o 
   1  -4   5      610.79      600.86     13.69 o 
   2  -4   5       61.67       50.91      7.20 o 
   3  -4   5      120.80      126.09      9.93 o 
   4  -4   5      128.84      155.63     12.82 o 
   5  -4   5        5.62        5.86      8.14 o 
   6  -4   5       40.60       65.77     13.80 o 
  -5  -3   5      234.68      197.34     13.17 o 
  -4  -3   5       60.50       67.65     24.34 o 
  -3  -3   5      392.82      409.48     21.61 o 
  -2  -3   5      149.64      154.43     16.59 o 
  -1  -3   5      186.84      206.57      8.13 o 
   0  -3   5      180.48      200.40     10.23 o 
   1  -3   5        0.37        0.24      3.25 o 
   2  -3   5      136.71      151.54      9.75 o 
   3  -3   5       52.44       53.15      7.01 o 
   4  -3   5       85.16       85.00      8.34 o 
   5  -3   5       30.87       43.79      7.34 o 
   6  -3   5        3.39        2.59      8.07 o 
   7  -3   5        0.28        1.67      9.46 o 
  -5  -2   5       31.65       22.14      6.34 o 
  -4  -2   5       57.92       55.72      7.81 o 
  -3  -2   5        1.74        1.56      4.17 o 
  -2  -2   5        0.94       -0.75      2.79 o 
  -1  -2   5        3.67        2.45      4.61 o 
   0  -2   5       39.45       31.93      4.24 o 
   1  -2   5        0.75       -5.75      3.83 o 
   2  -2   5       50.26       55.25      6.35 o 
   3  -2   5        4.92        3.88      4.10 o 
   4  -2   5        5.73       10.49      6.61 o 
   5  -2   5        3.36       -0.76      6.82 o 
   6  -2   5       29.03       20.12      7.36 o 
   7  -2   5        1.54       -7.71      7.96 o 
  -6  -1   5        0.49        1.75      8.73 o 
  -5  -1   5       11.64       12.59      9.37 o 
  -4  -1   5       12.13       12.81      5.05 o 
  -3  -1   5      200.36      204.20      9.89 o 
  -2  -1   5        3.79        5.54      2.95 o 
  -1  -1   5      395.62      375.47      8.94 o 
   0  -1   5      124.61      142.62      5.57 o 
   1  -1   5       19.44       33.92      3.77 o 
   2  -1   5      668.90      705.58     15.79 o 
   3  -1   5       92.26       83.08      8.32 o 
   4  -1   5      588.51      623.04     16.40 o 
   5  -1   5       24.82       30.68      6.37 o 
   6  -1   5       72.83       74.38      8.59 o 
   7  -1   5        6.30        9.01      6.96 o 
  -6   0   5        0.44       -4.84      6.39 o 
  -5   0   5      130.96      141.31     13.55 o 
  -4   0   5       47.65       45.84      6.52 o 
  -3   0   5       32.22       27.50      4.23 o 
  -2   0   5     1214.23     1273.81     17.13 o 
  -1   0   5        0.55        0.92      2.05 o 
   0   0   5     2062.74     2202.04     21.31 o 
   1   0   5      166.37      128.27      7.02 o 
   2   0   5      876.65      964.10     37.74 o 
   3   0   5        3.76        3.61      5.64 o 
   4   0   5      324.52      324.87     11.80 o 
   5   0   5        3.56        9.62      4.98 o 
   6   0   5        9.52        8.35      5.77 o 
   7   0   5        4.49        1.41      5.26 o 
   8   0   5        0.83       -2.99      9.39 o 
  -6   1   5      108.60       92.08     16.31 o 
  -5   1   5        4.57        3.96      7.86 o 
  -4   1   5      372.45      371.40     10.46 o 
  -3   1   5       18.33       18.39      3.58 o 
  -2   1   5      211.40      264.77      7.73 o 
  -1   1   5       15.11       10.96      2.49 o 
   0   1   5      589.49      641.88      8.42 o 
   1   1   5      200.93      214.98      4.87 o 
   2   1   5      168.92      201.50      8.14 o 
   3   1   5        0.85        4.64      2.29 o 
   4   1   5       45.58       53.50      7.54 o 
   5   1   5       30.16       26.25      4.02 o 
   6   1   5       28.92       28.41      6.23 o 
   7   1   5        0.44       -0.74      6.37 o 
   8   1   5       12.75       21.79     10.98 o 
  -6   2   5       21.70       23.97     11.24 o 
  -5   2   5        5.93       11.03      8.35 o 
  -4   2   5        9.80       11.20      4.73 o 
  -3   2   5      220.93      245.65      7.93 o 
  -2   2   5        0.59       -0.51      2.80 o 
  -1   2   5      518.03      490.83      7.52 o 
   0   2   5       47.37       43.31      3.28 o 
   1   2   5       47.66       40.72      3.06 o 
   2   2   5        8.25       12.14      2.33 o 
   3   2   5        9.37        6.82      2.48 o 
   4   2   5      101.76      107.87      5.40 o 
   5   2   5        6.96        1.47      6.23 o 
   6   2   5        7.89        3.62      5.03 o 
   7   2   5      122.18      104.00     13.90 o 
   8   2   5        7.85        4.13      8.95 o 
  -6   3   5        0.35       -0.05      8.93 o 
  -5   3   5       84.23       88.79      8.80 o 
  -4   3   5        2.91       17.73      4.75 o 
  -3   3   5       72.07       73.84      6.94 o 
  -2   3   5       54.32       56.66      5.41 o 
  -1   3   5       14.32       14.94      2.61 o 
   0   3   5       55.34       70.90      3.90 o 
   1   3   5        4.52       17.57      5.16 o 
   2   3   5      151.15      192.82      5.94 o 
   3   3   5      733.34      756.12     11.67 o 
   4   3   5      131.37      113.85      5.74 o 
   5   3   5      363.68      411.87     10.15 o 
   6   3   5      110.27       89.86      8.32 o 
   7   3   5       62.71       52.57      7.53 o 
   8   3   5       63.42       78.28     14.28 o 
  -6   4   5        6.43        7.74      9.97 o 
  -5   4   5        0.10        1.60      4.57 o 
  -4   4   5        5.33        1.51      4.53 o 
  -3   4   5      124.31      114.20     15.02 o 
  -2   4   5       12.96       13.02      4.30 o 
  -1   4   5      744.52      821.90     11.17 o 
   0   4   5       41.71       36.29      3.21 o 
   1   4   5      778.19      931.11     14.44 o 
   2   4   5       27.08       58.21      4.09 o 
   3   4   5      691.53      853.02     16.00 o 
   4   4   5      290.21      295.11      8.46 o 
   5   4   5      200.08      207.63     12.00 o 
   6   4   5        0.50        1.40      4.29 o 
   7   4   5       25.26       40.89      8.17 o 
   8   4   5        3.84       -1.50      5.58 o 
  -5   5   5      160.94      140.45     17.35 o 
  -4   5   5       70.02       69.06      8.05 o 
  -3   5   5      174.81      191.91     11.06 o 
  -2   5   5      146.89      149.38      8.99 o 
  -1   5   5      218.46      278.07     10.58 o 
   0   5   5       76.28       86.12      4.85 o 
   1   5   5      532.27      588.77     12.01 o 
   2   5   5        0.02        1.19      2.20 o 
   3   5   5       21.55       25.25      4.74 o 
   4   5   5        2.68        0.18      2.77 o 
   5   5   5       60.63       64.26      8.46 o 
   6   5   5        0.09        0.25      4.18 o 
   7   5   5       74.20       71.34     10.26 o 
   8   5   5        0.05        1.69      6.48 o 
  -5   6   5       29.80       16.24      7.25 o 
  -4   6   5       20.15        8.77      5.14 o 
  -3   6   5       38.48       39.83      6.58 o 
  -2   6   5       19.01       13.97      4.74 o 
  -1   6   5        1.43        1.81      3.60 o 
   0   6   5       10.84       11.09      4.28 o 
   1   6   5       25.03       21.86      3.22 o 
   2   6   5       11.81       11.46      2.90 o 
   3   6   5        0.35        0.65      2.26 o 
   4   6   5       78.57       73.29      7.34 o 
   5   6   5        0.09        0.73      7.37 o 
   6   6   5       32.17       30.57      6.60 o 
   7   6   5        8.14       -4.82     13.56 o 
   8   6   5       59.71       49.26      9.62 o 
  -5   7   5        0.62       -0.45      6.13 o 
  -4   7   5        8.94        9.32      8.54 o 
  -3   7   5        5.57        5.11      4.74 o 
  -2   7   5        2.40        5.25      4.21 o 
  -1   7   5       90.92       99.73      8.38 o 
   0   7   5      162.19      153.52      9.45 o 
   1   7   5      130.92      149.97      8.81 o 
   2   7   5      539.19      535.79     11.12 o 
   3   7   5      156.70      156.59      7.91 o 
   4   7   5      626.20      585.09     20.05 o 
   5   7   5      491.68      476.50     27.97 o 
   6   7   5      411.91      417.38     16.48 o 
   7   7   5      286.39      265.61     15.08 o 
  -4   8   5       47.47       40.39     11.57 o 
  -3   8   5        9.66        4.40      5.17 o 
  -2   8   5      187.09      190.93     11.90 o 
  -1   8   5      121.94      129.89     17.74 o 
   0   8   5      634.97      654.51     18.06 o 
   1   8   5     1290.07     1232.69     23.70 o 
   2   8   5      661.04      676.63     17.18 o 
   3   8   5     1159.76     1083.50     22.04 o 
   4   8   5      145.85      163.06     10.71 o 
   5   8   5      469.80      449.13     16.75 o 
   6   8   5       28.50       24.90      7.25 o 
   7   8   5       81.33       78.76     10.54 o 
  -3   9   5      318.06      354.54     16.92 o 
  -2   9   5      111.51      106.10     18.73 o 
  -1   9   5      689.39      659.66     19.84 o 
   0   9   5       27.22       16.70      6.00 o 
   1   9   5      424.45      377.72     14.37 o 
   2   9   5       30.10       20.17      9.49 o 
   3   9   5       29.38       28.08     10.45 o 
   4   9   5       58.68       65.09      7.94 o 
   5   9   5        3.03        0.32      4.46 o 
   6   9   5        2.10        1.14      5.66 o 
  -2  10   5       11.32       13.96      7.02 o 
  -1  10   5        1.98        1.68      6.79 o 
   0  10   5       55.57       74.19     15.97 o 
   1  10   5       64.28       64.78     10.16 o 
   2  10   5       31.13       55.20     12.63 o 
   3  10   5       14.82       17.78     10.40 o 
   4  10   5        0.50       15.75     10.50 o 
   5  10   5        1.31       -7.12      4.94 o 
   0  11   5        6.74       22.45     11.30 o 
   1  11   5       19.02       40.94     11.90 o 
   2  11   5        1.32       10.04      8.68 o 
   3  11   5       16.33       20.09     10.10 o 
  -1  -6   6        0.11       -8.93      7.05 o 
   0  -6   6        0.01        4.68      5.06 o 
   1  -6   6        0.57        1.90      4.74 o 
   2  -6   6        9.96       10.99      6.97 o 
   3  -6   6        0.09        4.42      6.48 o 
  -3  -5   6        5.63       15.02      8.35 o 
  -2  -5   6       18.70       27.85      9.56 o 
  -1  -5   6       12.94       12.76      7.91 o 
   0  -5   6       73.97       78.56      8.68 o 
   1  -5   6       35.60       46.17      6.28 o 
   2  -5   6       53.10       66.08     15.75 o 
   3  -5   6       41.93       38.85      8.07 o 
   4  -5   6       12.57        5.57      6.67 o 
   5  -5   6        9.19       -2.74      8.78 o 
  -4  -4   6       28.01       36.45     10.81 o 
  -3  -4   6        2.82       -2.97      6.75 o 
  -2  -4   6        3.04        6.19      6.54 o 
  -1  -4   6      158.99      140.30     14.41 o 
   0  -4   6       11.60       19.49      4.33 o 
   1  -4   6      131.04      120.58     11.68 o 
   2  -4   6       16.59       15.29      5.70 o 
   3  -4   6       43.45       45.82      7.93 o 
   4  -4   6        5.04       -1.36      5.36 o 
   5  -4   6        0.81       -3.57      5.59 o 
   6  -4   6        0.58        3.17      9.54 o 
  -4  -3   6        0.79       -6.88      4.58 o 
  -3  -3   6      125.04       93.65     12.91 o 
  -2  -3   6        8.81       13.67      7.10 o 
  -1  -3   6      113.93      130.30     13.36 o 
   0  -3   6       25.07       18.32      4.23 o 
   1  -3   6        6.38        7.24      5.22 o 
   2  -3   6       60.12       46.09      7.23 o 
   3  -3   6       11.97        6.09      5.95 o 
   4  -3   6        9.56       23.45     12.95 o 
   5  -3   6        2.06       -2.53      5.30 o 
   6  -3   6       10.74        8.07     10.65 o 
  -5  -2   6       23.84       24.19      7.15 o 
  -4  -2   6       36.19       25.93      6.45 o 
  -3  -2   6        8.28        4.13      4.52 o 
  -2  -2   6      136.79      174.73     10.21 o 
  -1  -2   6       76.82       81.61      7.48 o 
   0  -2   6       79.77       62.57      7.30 o 
   1  -2   6       37.15       39.86      4.99 o 
   2  -2   6        7.64       15.67      4.88 o 
   3  -2   6       15.60       16.36      5.40 o 
   4  -2   6       80.61       98.16      8.90 o 
   5  -2   6        1.48        0.30      7.31 o 
   6  -2   6       15.24       16.55      6.52 o 
   7  -2   6       12.29       16.32      7.80 o 
  -5  -1   6        7.80        6.22      5.44 o 
  -4  -1   6       52.24       41.64      6.87 o 
  -3  -1   6        0.92       -2.37      3.98 o 
  -2  -1   6       92.27       86.32     11.51 o 
  -1  -1   6       58.69       57.44      5.06 o 
   0  -1   6       77.33       83.96      8.15 o 
   1  -1   6       79.69       74.52      5.57 o 
   2  -1   6      179.16      182.41     20.88 o 
   3  -1   6      169.97      155.77      9.58 o 
   4  -1   6       48.58       51.35      6.99 o 
   5  -1   6       58.31       62.18      7.74 o 
   6  -1   6       16.49       20.90      6.67 o 
   7  -1   6        2.58       12.07      7.01 o 
  -5   0   6        0.06       -2.31      6.42 o 
  -4   0   6        0.65       -4.82      4.19 o 
  -3   0   6       32.48       29.59      4.71 o 
  -2   0   6       66.06       66.91      6.58 o 
  -1   0   6      262.57      244.63     10.18 o 
   0   0   6       18.62       19.26      2.85 o 
   1   0   6      201.88      211.73      9.35 o 
   2   0   6      141.26      167.82      8.62 o 
   3   0   6      251.64      217.96      9.96 o 
   4   0   6        1.77        5.10      4.26 o 
   5   0   6       39.18       31.87      6.55 o 
   6   0   6        0.00       -0.52      5.31 o 
   7   0   6       14.06       20.95      6.93 o 
   8   0   6        0.21       19.10     10.17 o 
  -5   1   6        6.01        8.93      9.54 o 
  -4   1   6        4.63        5.12      6.98 o 
  -3   1   6        4.60        1.05      3.17 o 
  -2   1   6       11.51        9.79      3.24 o 
  -1   1   6       33.92       49.55      7.80 o 
   0   1   6       57.40       66.35      3.84 o 
   1   1   6      286.71      262.87     14.73 o 
   2   1   6       33.17       38.08      8.17 o 
   3   1   6       49.38       45.94      5.45 o 
   4   1   6       22.70       21.25      5.81 o 
   5   1   6       86.57       86.39     11.66 o 
   6   1   6        8.11        8.28      4.65 o 
   7   1   6        0.27        7.76      5.86 o 
   8   1   6        1.56       24.38     10.48 o 
  -5   2   6        4.50       -2.66      8.04 o 
  -4   2   6       12.81       15.18      5.01 o 
  -3   2   6        2.21        5.67      4.07 o 
  -2   2   6      238.45      247.50      9.70 o 
  -1   2   6       12.31       17.41      2.60 o 
   0   2   6       47.60       48.27      3.78 o 
   1   2   6       62.31       59.16      6.47 o 
   2   2   6        7.55        7.54      2.14 o 
   3   2   6       32.55       31.63      4.91 o 
   4   2   6       39.12       36.15     12.58 o 
   5   2   6       26.80       25.83      5.17 o 
   6   2   6       21.77       17.33      5.80 o 
   7   2   6        5.86       16.77      8.37 o 
   8   2   6       13.14       18.09     10.40 o 
  -5   3   6       23.71       29.48     10.88 o 
  -4   3   6       26.36       21.11      5.54 o 
  -3   3   6        2.45        5.20      3.69 o 
  -2   3   6       26.04       26.03      5.17 o 
  -1   3   6        3.07        1.34      2.38 o 
   0   3   6      125.94      124.62      5.30 o 
   1   3   6      309.74      307.27      7.40 o 
   2   3   6       20.26       24.42      4.27 o 
   3   3   6        3.07       -0.19      3.15 o 
   4   3   6       67.56       78.29      5.31 o 
   5   3   6       66.07       69.40      5.83 o 
   6   3   6       15.25        8.75      7.23 o 
   7   3   6        1.43       -0.66      7.08 o 
   8   3   6        5.51       16.87      9.64 o 
  -5   4   6        7.85        1.25      4.88 o 
  -4   4   6       21.71       21.49      7.79 o 
  -3   4   6       78.49       68.85      7.38 o 
  -2   4   6       12.16        9.80      3.98 o 
  -1   4   6       51.91       48.92      5.75 o 
   0   4   6        4.44        5.39      2.49 o 
   1   4   6      316.73      341.40      8.13 o 
   2   4   6       98.36      116.34      5.48 o 
   3   4   6      112.71      134.11      6.08 o 
   4   4   6      424.26      435.48     10.46 o 
   5   4   6        1.92        3.74      3.81 o 
   6   4   6       25.08       22.17      5.93 o 
   7   4   6        0.15        1.78      7.25 o 
   8   4   6        0.49       -4.01      8.02 o 
  -5   5   6        8.33       12.12      6.14 o 
  -4   5   6        1.53        1.37      4.52 o 
  -3   5   6        0.55        2.94      3.97 o 
  -2   5   6        0.00       -1.90      3.34 o 
  -1   5   6       22.34       25.40      6.13 o 
   0   5   6      311.49      310.13      8.78 o 
   1   5   6       71.46       72.95      6.70 o 
   2   5   6      144.07      161.38      6.58 o 
   3   5   6        2.91        7.61      3.11 o 
   4   5   6      127.91      120.84      6.61 o 
   5   5   6       45.65       47.26      6.96 o 
   6   5   6        2.60       -2.15      4.28 o 
   7   5   6        4.89       -0.85      4.95 o 
   8   5   6        8.09       10.76      6.87 o 
  -5   6   6        0.88        8.28      5.99 o 
  -4   6   6        4.49        2.34      5.10 o 
  -3   6   6        8.74       -1.61      6.92 o 
  -2   6   6        0.48       -1.63      3.54 o 
  -1   6   6       27.09       28.67      5.63 o 
   0   6   6      137.64      159.69      9.28 o 
   1   6   6       10.37       14.35      3.15 o 
   2   6   6      171.74      166.59      6.90 o 
   3   6   6       26.67       32.57      4.28 o 
   4   6   6        0.59       -1.10      3.20 o 
   5   6   6        0.39        5.14      4.20 o 
   6   6   6       61.03       55.05     12.87 o 
   7   6   6       33.32       37.58      7.87 o 
   8   6   6       27.15       11.06      7.98 o 
  -4   7   6        5.11        4.94      6.05 o 
  -3   7   6        7.54        5.91      5.24 o 
  -2   7   6        2.67       -1.31      3.97 o 
  -1   7   6       12.46       13.85      9.39 o 
   0   7   6        4.09        4.31      5.73 o 
   1   7   6        7.14        8.41      9.23 o 
   2   7   6       53.92       64.01      5.67 o 
   3   7   6       51.02       53.32      5.03 o 
   4   7   6      244.89      263.23     11.72 o 
   5   7   6        3.09        4.66      5.07 o 
   6   7   6        9.11        7.38      5.08 o 
   7   7   6       34.68       44.78      8.73 o 
  -4   8   6        8.44       10.79      6.94 o 
  -3   8   6       25.07       26.76      6.71 o 
  -2   8   6        3.99        0.36      4.57 o 
  -1   8   6       78.41       78.77      8.43 o 
   0   8   6       39.93       54.87      7.31 o 
   1   8   6        2.83        3.19      4.11 o 
   2   8   6       22.07       16.73      5.04 o 
   3   8   6       50.74       51.04     10.06 o 
   4   8   6        0.15        2.91      6.35 o 
   5   8   6      122.07      116.94     10.04 o 
   6   8   6       31.65       40.86      7.85 o 
   7   8   6       33.56       34.79     10.56 o 
  -3   9   6        5.18       -0.15      5.40 o 
  -2   9   6       13.05        3.31      9.06 o 
  -1   9   6       19.65       19.21      6.65 o 
   0   9   6        2.52        1.64      4.70 o 
   1   9   6       56.62       35.85      6.47 o 
   2   9   6       14.24       14.63      6.33 o 
   3   9   6       72.66       47.89     11.64 o 
   4   9   6       11.12       10.63      5.32 o 
   5   9   6        6.60        4.72      5.35 o 
   6   9   6        0.81        0.19      5.72 o 
  -2  10   6        0.40        4.23      5.93 o 
  -1  10   6        9.98       14.25      6.22 o 
   0  10   6        6.73       12.11      5.99 o 
   1  10   6        0.36        3.26      4.81 o 
   2  10   6       24.80       44.97     11.62 o 
   3  10   6       18.17       15.19      8.88 o 
   4  10   6       10.03        7.43      9.51 o 
   5  10   6        3.45        1.95      7.50 o 
   0  11   6        7.85        3.86      6.75 o 
   1  11   6        7.48       17.83      9.82 o 
   2  11   6        1.76       -5.43      8.45 o 
   3  11   6        4.71       -4.77      9.77 o 
   4  11   6        0.49        0.00     10.25 o 
  -1  -5   7        0.07       -7.56      7.71 o 
   0  -5   7        5.01       20.19      6.24 o 
   1  -5   7        0.27       -6.88      4.93 o 
   2  -5   7       19.90       17.89      7.20 o 
   3  -5   7        0.26        6.43      6.38 o 
  -3  -4   7        3.96       -1.67      8.27 o 
  -2  -4   7       12.97       23.92     10.27 o 
  -1  -4   7       18.30        8.85      8.04 o 
   0  -4   7       31.33       36.32      8.28 o 
   1  -4   7        0.13        0.89      4.10 o 
   2  -4   7       19.92       16.54      6.32 o 
   3  -4   7        4.53        5.19      7.20 o 
   4  -4   7       10.71        5.59     10.96 o 
   5  -4   7       10.91       14.66     12.76 o 
  -3  -3   7       12.01        5.40      7.56 o 
  -2  -3   7       23.73       32.01      9.72 o 
  -1  -3   7        3.09       -0.48      5.99 o 
   0  -3   7       25.80       29.03      5.18 o 
   1  -3   7       37.18       25.71      6.93 o 
   2  -3   7        0.15       -1.13      4.39 o 
   3  -3   7        3.58        3.70      5.29 o 
   4  -3   7        2.74        4.95      5.97 o 
   5  -3   7        0.38        5.43      6.40 o 
   6  -3   7        1.33       15.46      7.25 o 
  -4  -2   7        2.09        6.27      7.99 o 
  -3  -2   7       15.22        9.33      7.23 o 
  -2  -2   7        3.82        3.27      6.39 o 
  -1  -2   7       11.82       13.21      5.31 o 
   0  -2   7        5.41        9.41      3.49 o 
   1  -2   7       30.98       20.79      4.66 o 
   2  -2   7       34.78       34.40      6.60 o 
   3  -2   7       11.39        9.61      9.27 o 
   4  -2   7        3.02        5.64      5.03 o 
   5  -2   7        0.04        1.39      5.44 o 
   6  -2   7        0.08        0.34      5.97 o 
  -4  -1   7        0.00        6.23      6.43 o 
  -3  -1   7       36.60       36.93      9.36 o 
  -2  -1   7       20.34       19.90      5.53 o 
  -1  -1   7      172.77      208.05     11.16 o 
   0  -1   7       17.04       16.70      3.91 o 
   1  -1   7        0.18        4.67      3.03 o 
   2  -1   7        0.57       -1.10      3.79 o 
   3  -1   7        0.72        4.62      4.75 o 
   4  -1   7        0.41        4.30      6.42 o 
   5  -1   7       22.25       29.58      6.70 o 
   6  -1   7        5.29       -0.91      8.75 o 
   7  -1   7        0.61        5.28      6.51 o 
  -5   0   7       22.63       18.62      8.98 o 
  -4   0   7        3.14       11.84      9.11 o 
  -3   0   7       32.07       23.80      5.65 o 
  -2   0   7       33.61       30.42      4.64 o 
  -1   0   7        4.38        1.78      5.96 o 
   0   0   7        5.55        8.98      3.52 o 
   1   0   7       35.23       33.98      5.76 o 
   2   0   7       38.28       42.95      6.39 o 
   3   0   7        1.09        1.46      3.97 o 
   4   0   7       61.30       58.28      8.57 o 
   5   0   7        0.38        3.93      4.53 o 
   6   0   7       21.37       24.56      6.61 o 
   7   0   7        2.80       15.15      7.29 o 
  -5   1   7       12.98       16.56     10.63 o 
  -4   1   7        3.80        7.58      8.75 o 
  -3   1   7       10.47        4.93      3.68 o 
  -2   1   7      107.89      109.09      6.95 o 
  -1   1   7        0.00       -2.29      2.73 o 
   0   1   7       14.36       17.66      3.67 o 
   1   1   7        2.80        5.03      3.67 o 
   2   1   7      311.03      280.39     11.34 o 
   3   1   7       25.73       20.37      5.14 o 
   4   1   7        1.21       -2.84      3.46 o 
   5   1   7       25.57       24.29      5.94 o 
   6   1   7       30.41       24.80      6.29 o 
   7   1   7       16.13       11.18      5.95 o 
   8   1   7       21.90       15.63     10.58 o 
  -5   2   7        0.07        0.53      9.28 o 
  -4   2   7       15.22        8.83      5.09 o 
  -3   2   7        5.13        4.36      4.11 o 
  -2   2   7        6.02        5.52      4.26 o 
  -1   2   7        8.40       10.36      3.22 o 
   0   2   7       37.11       41.21      3.99 o 
   1   2   7       68.75       77.73      6.76 o 
   2   2   7       26.25       39.59      5.57 o 
   3   2   7       86.25       95.38      7.35 o 
   4   2   7      248.68      229.15     10.65 o 
   5   2   7      204.22      206.76     10.74 o 
   6   2   7      106.05      127.26      9.83 o 
   7   2   7        2.73        3.86      8.02 o 
   8   2   7        5.47        1.17      8.78 o 
  -5   3   7        2.36        8.42     10.22 o 
  -4   3   7        1.91        0.33      4.50 o 
  -3   3   7        8.40        5.53      4.37 o 
  -2   3   7       20.89       23.22      5.19 o 
  -1   3   7      117.88      119.43      6.23 o 
   0   3   7       57.77       66.70      7.26 o 
   1   3   7      482.04      500.07     10.05 o 
   2   3   7      284.58      279.77      7.37 o 
   3   3   7       43.89       50.43      8.80 o 
   4   3   7        0.55       -2.08      4.83 o 
   5   3   7       27.41       38.08      6.24 o 
   6   3   7        2.49        5.60      5.30 o 
   7   3   7       15.81       19.89      9.13 o 
   8   3   7        4.68       18.49     10.98 o 
  -5   4   7       24.17       12.54      9.69 o 
  -4   4   7        0.03       -5.57      4.11 o 
  -3   4   7       55.88       59.25      7.42 o 
  -2   4   7       47.31       53.45     14.59 o 
  -1   4   7       28.99       31.39      6.67 o 
   0   4   7       16.67       20.41      3.49 o 
   1   4   7        9.55        5.07      2.72 o 
   2   4   7        5.44        8.53      3.42 o 
   3   4   7      140.66      128.81      6.41 o 
   4   4   7        0.38       -2.52      4.25 o 
   5   4   7      116.53      110.97      8.40 o 
   6   4   7       29.05       34.45      9.44 o 
   7   4   7        0.85       -3.40      6.85 o 
   8   4   7        8.39        8.29     10.02 o 
  -4   5   7       14.81       21.83      6.39 o 
  -3   5   7       19.93       16.90      6.06 o 
  -2   5   7       28.49       39.73      8.28 o 
  -1   5   7       15.41        8.59      4.11 o 
   0   5   7       19.09       22.46      5.07 o 
   1   5   7      139.69      127.55      6.26 o 
   2   5   7      265.88      261.41      8.27 o 
   3   5   7       29.66       34.73      4.55 o 
   4   5   7       81.27       85.23      8.25 o 
   5   5   7        2.49        0.28      3.42 o 
   6   5   7        2.51        3.12      5.96 o 
   7   5   7       26.61       14.56      8.88 o 
   8   5   7        9.25        9.92      9.66 o 
  -4   6   7        0.00        5.10      5.25 o 
  -3   6   7        2.25        2.48      4.36 o 
  -2   6   7      100.52       96.40      9.16 o 
  -1   6   7        8.13       11.57      4.73 o 
   0   6   7       95.79       82.16      7.42 o 
   1   6   7       34.92       33.65      6.02 o 
   2   6   7       13.84       23.49      3.96 o 
   3   6   7       24.04       20.24      4.04 o 
   4   6   7       18.25       17.23      4.72 o 
   5   6   7        0.84       -0.03      7.47 o 
   6   6   7       45.00       43.80      7.76 o 
   7   6   7        0.11       -6.69      7.75 o 
   8   6   7       29.19       30.72     11.06 o 
  -4   7   7        3.87        0.74      5.88 o 
  -3   7   7        9.45        6.29      7.53 o 
  -2   7   7        0.05        1.39      4.29 o 
  -1   7   7       13.99       12.45      4.92 o 
   0   7   7       10.71       13.83      4.96 o 
   1   7   7       23.99       16.33      4.94 o 
   2   7   7        7.19        6.26      4.38 o 
   3   7   7        2.33        4.65      3.66 o 
   4   7   7       10.77       20.91      5.39 o 
   5   7   7       27.77       29.38      6.42 o 
   6   7   7        2.26       -1.03      5.27 o 
   7   7   7        0.00        5.56      5.78 o 
  -3   8   7        0.60        9.60      5.97 o 
  -2   8   7        0.26       -0.59      4.74 o 
  -1   8   7        1.52        1.89      4.59 o 
   0   8   7        2.71        7.37      4.90 o 
   1   8   7       19.53       15.88      5.41 o 
   2   8   7        1.96        5.87      4.49 o 
   3   8   7        0.99        5.24      3.50 o 
   4   8   7       47.74       33.92      6.18 o 
   5   8   7        0.52        4.66      5.11 o 
   6   8   7        0.02       -7.55      5.04 o 
   7   8   7        0.45       -6.76      5.72 o 
  -2   9   7        1.14       -3.24      5.23 o 
  -1   9   7       12.54       18.17      6.34 o 
   0   9   7       41.59       43.20      7.30 o 
   1   9   7       36.25       32.76      6.66 o 
   2   9   7       10.36       12.27      5.12 o 
   3   9   7       32.15       23.01      9.56 o 
   4   9   7       67.67       68.60      8.01 o 
   5   9   7        3.08       12.54      5.57 o 
   6   9   7       31.71       38.86      8.21 o 
  -1  10   7       38.37       27.67      7.48 o 
   0  10   7       28.44       47.44     11.24 o 
   1  10   7       19.10        4.56      5.39 o 
   2  10   7       95.48      124.83     16.26 o 
   3  10   7       10.71       12.51     10.40 o 
   4  10   7       50.74       61.01     14.18 o 
   5  10   7        1.90       15.40     11.26 o 
   0  11   7       30.37       46.42     20.31 o 
   1  11   7        6.06        3.43      6.36 o 
   2  11   7       22.71       19.53     11.31 o 
   3  11   7       10.85       15.37     10.60 o 
   4  11   7        0.42       28.71     11.64 o 
  -1  -4   8        0.99        2.05      4.68 o 
   0  -4   8        1.94        4.25      9.16 o 
   1  -4   8        1.85        0.25      4.57 o 
   2  -4   8        0.89        1.32      5.90 o 
   3  -4   8        1.55       10.49      6.82 o 
   4  -4   8        5.85      -11.32      7.55 o 
  -2  -3   8        0.01       -2.82      7.94 o 
  -1  -3   8       16.10       20.21     13.06 o 
   0  -3   8        1.54        3.73      4.07 o 
   1  -3   8       11.08       13.59      9.14 o 
   2  -3   8        0.05       -2.28      5.02 o 
   3  -3   8       10.26       -3.50      5.41 o 
   4  -3   8        8.98        5.86     11.72 o 
   5  -3   8        1.69        3.08      6.33 o 
  -3  -2   8        2.45        6.90      8.42 o 
  -2  -2   8        6.48       -4.06      7.18 o 
  -1  -2   8        0.13        0.83      3.53 o 
   0  -2   8        8.38       10.43      4.19 o 
   1  -2   8       17.04       15.35      4.76 o 
   2  -2   8        1.31        5.64     10.32 o 
   3  -2   8       17.86        2.99      5.99 o 
   4  -2   8        4.49        1.73      5.39 o 
   5  -2   8       98.35      114.23     11.19 o 
   6  -2   8       11.62       21.35      7.41 o 
  -3  -1   8        0.94       -0.58      6.54 o 
  -2  -1   8       29.29       27.24      9.72 o 
  -1  -1   8        0.01        1.50      3.05 o 
   0  -1   8       68.31       66.99      6.25 o 
   1  -1   8       13.90        9.68      5.08 o 
   2  -1   8       22.18       14.51      5.76 o 
   3  -1   8        9.18       16.29      5.85 o 
   4  -1   8       66.03       54.87     15.02 o 
   5  -1   8        0.70        3.21      6.82 o 
   6  -1   8        4.52       -4.89      5.26 o 
  -3   0   8        0.79       -0.76      6.34 o 
  -2   0   8       42.33       50.31      7.59 o 
  -1   0   8       43.80       38.88      4.95 o 
   0   0   8       29.76       19.43      4.46 o 
   1   0   8        1.65        3.75      4.20 o 
   2   0   8        0.18       -0.80      4.11 o 
   3   0   8       28.54       23.88      6.01 o 
   4   0   8       59.03       57.81      7.84 o 
   5   0   8       67.18       96.23      9.44 o 
   6   0   8        2.20       -0.10      5.26 o 
   7   0   8        0.09       10.43      6.57 o 
  -4   1   8       13.17       -1.80      9.18 o 
  -3   1   8        1.70       -0.20      6.06 o 
  -2   1   8        6.22        6.87      6.57 o 
  -1   1   8        3.76        7.03      3.72 o 
   0   1   8       26.36       32.49      4.66 o 
   1   1   8       45.21       48.38      7.39 o 
   2   1   8        0.35        0.65      3.91 o 
   3   1   8       14.00       12.28      4.83 o 
   4   1   8        4.67        9.56      4.73 o 
   5   1   8       12.13       23.56      6.05 o 
   6   1   8        0.47        7.79      5.58 o 
   7   1   8       23.54       21.25      7.14 o 
  -4   2   8        0.27       12.84      9.82 o 
  -3   2   8        1.22        6.87      8.22 o 
  -2   2   8       77.08       77.51      7.71 o 
  -1   2   8        2.95        3.15      3.40 o 
   0   2   8       29.53       23.79      5.39 o 
   1   2   8       45.28       46.29      6.40 o 
   2   2   8       38.16       47.80      6.45 o 
   3   2   8       12.44       13.69      4.54 o 
   4   2   8        1.59       -1.76      3.93 o 
   5   2   8      363.32      344.84     14.17 o 
   6   2   8       23.49       27.29      6.63 o 
   7   2   8      345.03      405.60     31.86 o 
  -4   3   8       29.20       31.28      7.10 o 
  -3   3   8       15.18       10.67      5.12 o 
  -2   3   8        0.36       -5.45      3.80 o 
  -1   3   8       27.73       37.84      7.01 o 
   0   3   8       25.92       20.44      5.34 o 
   1   3   8      309.19      321.51     12.17 o 
   2   3   8       14.15        5.65      3.95 o 
   3   3   8      537.36      580.75     16.21 o 
   4   3   8        0.54        4.51      4.24 o 
   5   3   8      147.56      143.79      9.95 o 
   6   3   8       38.25       47.01     15.63 o 
   7   3   8       48.37       62.02     13.47 o 
   8   3   8       31.85       27.04     11.69 o 
  -4   4   8        2.84        6.04      5.42 o 
  -3   4   8       53.37       47.28     16.20 o 
  -2   4   8       29.74       42.91      6.57 o 
  -1   4   8      171.91      192.87     10.47 o 
   0   4   8       14.64       11.55      3.56 o 
   1   4   8       10.36       11.17      6.56 o 
   2   4   8      135.97      155.20      9.17 o 
   3   4   8        2.80        4.14      5.16 o 
   4   4   8        5.29        5.15      4.30 o 
   5   4   8       11.03        7.09      4.47 o 
   6   4   8        3.17        2.52      4.69 o 
   7   4   8       21.78       25.77      9.77 o 
   8   4   8        0.83      -13.20      8.80 o 
  -4   5   8        0.17        8.96      5.33 o 
  -3   5   8        7.32       12.28      5.65 o 
  -2   5   8       52.14       60.24      7.65 o 
  -1   5   8        5.09        8.42      6.42 o 
   0   5   8        6.92       -0.46      3.86 o 
   1   5   8       61.83       63.61      5.23 o 
   2   5   8       72.30       63.28      5.43 o 
   3   5   8        1.73        0.16      3.96 o 
   4   5   8        4.15        3.41      4.12 o 
   5   5   8       17.89       28.80      6.02 o 
   6   5   8       14.15        8.70      7.33 o 
   7   5   8        1.25       -3.22      6.60 o 
   8   5   8       18.24       20.95     11.74 o 
  -4   6   8        6.43        3.23      5.76 o 
  -3   6   8        4.11       -0.27      4.80 o 
  -2   6   8       13.87       13.71      7.23 o 
  -1   6   8        2.96        0.57      4.10 o 
   0   6   8        3.23        4.67      5.96 o 
   1   6   8       47.45       62.80      7.09 o 
   2   6   8        8.38       12.88      3.91 o 
   3   6   8        1.92        4.53      3.62 o 
   4   6   8       26.34       29.05      4.88 o 
   5   6   8       18.76       18.24      7.64 o 
   6   6   8       45.47       30.92     10.27 o 
   7   6   8       24.23       29.83     10.91 o 
  -3   7   8        3.22       12.03      6.05 o 
  -2   7   8        0.25       -1.39      7.79 o 
  -1   7   8        0.05        0.85      4.37 o 
   0   7   8       13.46       11.33      5.11 o 
   1   7   8       43.91       38.86      6.52 o 
   2   7   8       42.79       33.79      6.47 o 
   3   7   8       10.42       13.44      4.00 o 
   4   7   8      192.18      175.33     11.34 o 
   5   7   8       13.73       19.72      6.07 o 
   6   7   8       38.19       42.72      9.94 o 
   7   7   8       23.99       31.86     10.58 o 
  -3   8   8        0.30       -2.73     11.03 o 
  -2   8   8       14.71        8.95      5.38 o 
  -1   8   8        0.57       -2.76      4.39 o 
   0   8   8       55.44       60.65      8.08 o 
   1   8   8       15.34       21.07      6.07 o 
   2   8   8       49.85       54.01      7.50 o 
   3   8   8        6.99        3.49      4.37 o 
   4   8   8        1.27       -1.06      4.22 o 
   5   8   8       39.79       49.35     10.97 o 
   6   8   8        6.75        5.57     14.74 o 
   7   8   8        1.54        6.42      6.34 o 
  -2   9   8        0.65        3.10      8.27 o 
  -1   9   8        6.33        3.17      5.48 o 
   0   9   8        0.01        0.28      4.52 o 
   1   9   8        9.16        8.40      5.55 o 
   2   9   8        0.41        5.30      4.81 o 
   3   9   8        5.01        3.98      7.71 o 
   4   9   8        0.05        2.87      7.66 o 
   5   9   8        0.03       -0.75      4.45 o 
   6   9   8        0.24        2.58      6.13 o 
  -1  10   8        0.38        0.84      5.88 o 
   0  10   8        5.84       10.66      7.43 o 
   1  10   8        0.30        3.31      5.52 o 
   2  10   8        7.31       12.20      6.30 o 
   3  10   8        2.31       15.75      9.16 o 
   4  10   8        4.23       13.11      9.56 o 
   5  10   8        4.91       19.33     10.48 o 
   1  11   8        8.32       13.83     13.01 o 
   2  11   8        4.27       24.88     11.08 o 
   3  11   8        0.03       14.74     10.63 o 
   0  -3   9        3.02        0.12      4.43 o 
   1  -3   9        0.29       -1.87      5.80 o 
   2  -3   9       33.36       29.96     18.00 o 
   3  -3   9        0.83        4.90      6.72 o 
   4  -3   9        1.77        7.50      7.32 o 
  -2  -2   9       32.43       40.01     19.68 o 
  -1  -2   9        0.33        5.36      4.78 o 
   0  -2   9       10.28       22.21      7.49 o 
   1  -2   9        0.84        6.95      5.43 o 
   2  -2   9       23.78       26.60      8.90 o 
   3  -2   9       22.66       24.47      7.19 o 
   4  -2   9        5.41        4.61      8.36 o 
   5  -2   9       97.54       93.68     11.49 o 
  -2  -1   9       23.15       25.96     13.90 o 
  -1  -1   9       10.07        6.98      4.17 o 
   0  -1   9       95.46       77.94      7.24 o 
   1  -1   9      281.24      235.87     13.95 o 
   2  -1   9       66.43       36.91      7.71 o 
   3  -1   9      354.31      332.70     16.01 o 
   4  -1   9        1.79        3.72      5.05 o 
   5  -1   9      104.67       77.28     14.05 o 
   6  -1   9        2.22        4.98      6.59 o 
  -3   0   9      132.21      166.76     18.24 o 
  -2   0   9       90.35      103.46      9.04 o 
  -1   0   9      384.46      368.78     33.72 o 
   0   0   9       44.71       47.66      6.65 o 
   1   0   9      284.39      231.04     18.67 o 
   2   0   9        7.78        5.37      5.78 o 
   3   0   9      147.44      119.42     10.50 o 
   4   0   9        4.08        0.70      5.22 o 
   5   0   9       82.55       78.12     25.02 o 
   6   0   9        2.35       -0.79      5.95 o 
  -2   1   9        0.73        7.02      3.47 o 
  -1   1   9      103.89       97.97      7.14 o 
   0   1   9        2.35       -4.57      4.63 o 
   1   1   9       32.36       32.87      6.51 o 
   2   1   9       10.95       12.60      5.65 o 
   3   1   9       83.60       88.22     21.00 o 
   4   1   9       22.64       17.94      5.67 o 
   5   1   9      102.76      111.62     10.33 o 
   6   1   9        3.79        1.06      5.27 o 
   7   1   9        1.27       11.80      6.84 o 
  -3   2   9        0.42        9.03      9.31 o 
  -2   2   9        1.62        4.06      4.03 o 
  -1   2   9        7.65        5.67      3.64 o 
   0   2   9        0.89        8.91     10.82 o 
   1   2   9       35.04       56.34      7.18 o 
   2   2   9       19.16       22.90      5.89 o 
   3   2   9        2.55       -0.68      4.22 o 
   4   2   9      191.14      197.94     11.69 o 
   5   2   9       24.31       37.18      7.04 o 
   6   2   9      519.90      519.98     26.89 o 
   7   2   9        8.94       17.08      7.02 o 
  -3   3   9       17.92       29.70      8.55 o 
  -2   3   9       99.80      101.52     14.69 o 
  -1   3   9       13.38       16.90      5.47 o 
   0   3   9      728.31      770.14     19.61 o 
   1   3   9        1.55       -2.88      3.96 o 
   2   3   9     1918.19     1942.19     31.55 o 
   3   3   9      114.27      109.77     10.63 o 
   4   3   9     2813.35     2735.62     39.31 o 
   5   3   9      213.77      217.23     21.03 o 
   6   3   9      935.14      953.54     26.09 o 
   7   3   9      104.03       92.92     15.80 o 
  -3   4   9        7.83        8.53      5.71 o 
  -2   4   9     1011.94     1045.44     33.86 o 
  -1   4   9      289.89      289.50     20.52 o 
   0   4   9     2383.66     2694.03     37.15 o 
   1   4   9      382.89      405.37     14.43 o 
   2   4   9     1981.80     2123.35     68.15 o 
   3   4   9      320.62      302.77     12.67 o 
   4   4   9      256.58      282.71     13.55 o 
   5   4   9      135.00      152.25     10.67 o 
   6   4   9        6.77       -0.14      7.88 o 
   7   4   9        0.14        6.92      8.73 o 
  -3   5   9      106.30      102.90     11.78 o 
  -2   5   9      435.93      458.87     23.69 o 
  -1   5   9       31.27       26.78      6.17 o 
   0   5   9      246.51      250.01     18.05 o 
   1   5   9        8.26       14.04      4.85 o 
   2   5   9       34.58       38.60      6.59 o 
   3   5   9       10.98        3.92      3.99 o 
   4   5   9       36.78       32.25      6.44 o 
   5   5   9       18.71       21.90     10.30 o 
   6   5   9       11.15       47.49     11.62 o 
   7   5   9        0.93        4.31      7.81 o 
  -3   6   9       22.65       36.36      7.77 o 
  -2   6   9       44.42       56.03     10.95 o 
  -1   6   9      105.20      104.39      9.40 o 
   0   6   9        0.03        0.24      6.28 o 
   1   6   9       56.89       54.12      8.66 o 
   2   6   9       58.30       89.44      8.35 o 
   3   6   9       14.23       12.56      4.87 o 
   4   6   9        5.02       11.13      9.40 o 
   5   6   9       40.75       49.91      9.70 o 
   6   6   9       13.74       25.09      9.79 o 
   7   6   9       70.07       45.76     12.86 o 
  -3   7   9       32.50       26.68      8.60 o 
  -2   7   9        3.25        3.94      5.66 o 
  -1   7   9       21.01       12.04      8.37 o 
   0   7   9        0.07       -4.92      5.73 o 
   1   7   9      112.46      121.83     13.04 o 
   2   7   9       78.85       63.45     12.40 o 
   3   7   9      103.32       97.80      6.88 o 
   4   7   9      195.82      189.71     16.41 o 
   5   7   9       57.67       36.58      9.82 o 
   6   7   9      154.38      140.93     15.90 o 
   7   7   9       83.10       86.32     15.25 o 
  -2   8   9        7.36       11.26      5.84 o 
  -1   8   9       75.62       67.29      9.41 o 
   0   8   9      147.80      135.79     11.09 o 
   1   8   9       31.70       23.36      6.34 o 
   2   8   9      341.08      317.72     14.03 o 
   3   8   9       22.72       18.10      5.91 o 
   4   8   9       59.77       53.53     10.11 o 
   5   8   9        9.77       16.59      8.62 o 
   6   8   9        0.01       -0.84      6.75 o 
  -1   9   9       18.20       18.92      7.07 o 
   0   9   9       50.92       43.29     10.08 o 
   1   9   9        2.00        5.78      5.32 o 
   2   9   9        0.29       -4.71      4.32 o 
   3   9   9        0.87       -4.10      4.55 o 
   4   9   9       17.95       22.37      9.89 o 
   5   9   9        0.20       -7.14      4.76 o 
   6   9   9       59.96       69.53     12.51 o 
   0  10   9        3.62        6.60      6.62 o 
   1  10   9        6.15       13.00      5.93 o 
   2  10   9       27.42       25.28      7.15 o 
   3  10   9        0.91       20.57     10.78 o 
   4  10   9       18.95        5.12      9.11 o 
   5  10   9       20.47       22.80     10.76 o 
   1  -2  10        8.43       11.98      7.34 o 
   2  -2  10        9.33        1.61      6.58 o 
   3  -2  10        3.74        4.26      7.36 o 
  -1  -1  10        7.89       12.71      5.60 o 
   0  -1  10        0.73       -3.16      4.84 o 
   1  -1  10        0.01        1.78     11.93 o 
   2  -1  10       12.45       15.18      7.01 o 
   3  -1  10        9.07       12.60      6.91 o 
   4  -1  10        5.11        4.43      6.38 o 
   5  -1  10        3.33        7.75      6.19 o 
  -2   0  10        1.04       -3.16      5.87 o 
  -1   0  10       44.96       58.15      6.96 o 
   0   0  10        0.09        0.21      5.42 o 
   1   0  10       27.29       32.51      9.27 o 
   2   0  10        1.06       -3.32      4.87 o 
   3   0  10        0.45        2.37      5.49 o 
   4   0  10        0.02       -2.24      4.98 o 
   5   0  10        0.56       -3.56      5.27 o 
  -2   1  10        0.45        8.20      4.37 o 
  -1   1  10        0.70       -0.20      4.48 o 
   0   1  10        1.63       -2.52      5.07 o 
   1   1  10        1.44        3.01      5.17 o 
   2   1  10       30.41       32.54      7.50 o 
   3   1  10       23.08       27.99      7.27 o 
   4   1  10        5.63        0.37      5.37 o 
   5   1  10       30.09       25.98      6.78 o 
   6   1  10       40.84       60.31     13.24 o 
  -2   2  10       43.46       51.92     13.04 o 
  -1   2  10        0.29       -3.76      4.77 o 
   0   2  10        8.35        6.92      5.20 o 
   1   2  10        7.74        4.82      5.18 o 
   2   2  10      162.76      191.89     32.19 o 
   3   2  10        3.95        4.68      4.68 o 
   4   2  10      162.22      149.68     14.26 o 
   5   2  10        5.71       -3.21      4.84 o 
   6   2  10       38.17       18.68      9.47 o 
  -2   3  10       61.75       63.19     14.18 o 
  -1   3  10       25.49       43.73     12.18 o 
   0   3  10      280.76      269.01     13.49 o 
   1   3  10       24.98       16.36      6.01 o 
   2   3  10      217.83      220.44     16.87 o 
   3   3  10       37.33       37.65     11.15 o 
   4   3  10        1.47       -2.21      4.20 o 
   5   3  10        3.08        5.04      5.76 o 
   6   3  10       37.94       43.21      7.94 o 
   7   3  10        2.76       12.63      6.77 o 
  -2   4  10       57.79      107.15     16.69 o 
  -1   4  10       91.11       91.34     14.99 o 
   0   4  10        0.37        7.18      7.18 o 
   1   4  10        9.51        3.30      4.33 o 
   2   4  10      127.45      136.43     10.02 o 
   3   4  10        0.55        1.39      4.07 o 
   4   4  10        2.66       -4.01      4.33 o 
   5   4  10       26.69        9.22      8.09 o 
   6   4  10       11.68       13.36      6.12 o 
   7   4  10       59.06       53.27     13.70 o 
  -2   5  10      118.39       94.24     13.82 o 
  -1   5  10       15.39        6.85      8.98 o 
   0   5  10       58.63       46.67     12.07 o 
   1   5  10        2.86       -0.79      6.11 o 
   2   5  10       10.05       20.86      5.56 o 
   3   5  10      107.75      102.68     21.66 o 
   4   5  10        1.11        2.41      5.01 o 
   5   5  10      253.23      237.39     13.11 o 
   6   5  10        0.00        7.69      5.57 o 
   7   5  10       33.43       27.12     11.74 o 
  -2   6  10       13.07       21.72      6.95 o 
  -1   6  10        4.99        2.69      7.48 o 
   0   6  10        1.57        4.52      7.46 o 
   1   6  10       57.76       68.51     12.94 o 
   2   6  10        0.01        1.45      6.37 o 
   3   6  10       11.93        3.14     10.20 o 
   4   6  10        0.39        9.17      8.68 o 
   5   6  10       21.14       25.88      6.82 o 
   6   6  10        3.16       -0.79      7.53 o 
   7   6  10        0.21        1.01      8.93 o 
  -2   7  10        4.13       -2.00      5.46 o 
  -1   7  10        9.29        7.56      5.83 o 
   0   7  10        9.67       16.61      6.26 o 
   1   7  10       33.61       33.74     10.88 o 
   2   7  10       17.56       11.16      7.86 o 
   3   7  10        8.11       -5.10      6.82 o 
   4   7  10      126.92      129.51     10.14 o 
   5   7  10        4.05        1.27      6.85 o 
   6   7  10       31.23       28.89      9.84 o 
  -1   8  10        3.52        5.51      6.05 o 
   0   8  10       35.65       39.03      7.73 o 
   1   8  10       14.02       10.23     11.48 o 
   3   8  10       44.11       39.11     10.73 o 
   4   8  10        7.96       15.98      8.09 o 
   5   8  10       50.95       30.95     10.37 o 
   6   8  10        1.04       13.42      8.83 o 
   0   9  10        0.20        1.51      5.76 o 
   1   9  10       32.16       29.10     17.36 o 
   2   9  10        6.36        0.39      6.54 o 
   3   9  10        2.43        7.92      6.14 o 
   1  10  10        2.16       10.36      6.49 o 
   2  10  10        4.44        1.84      5.49 o 
   3  10  10        0.27        6.34      5.85 o 
   4  10  10       25.96       22.53     10.65 o 
   0   0  11        3.37       -4.80      6.00 o 
   1   0  11        0.05        5.69      6.38 o 
   2   0  11        4.99        2.46     14.43 o 
   3   0  11        6.33        3.41      6.56 o 
   4   0  11        0.93        2.68      6.98 o 
   0   1  11        1.56       -3.39      5.49 o 
   1   1  11        7.85       -0.97      5.62 o 
   2   1  11       23.03       18.55      7.14 o 
   3   1  11        0.04        3.35      6.91 o 
   4   1  11        0.03        2.48      5.56 o 
   5   1  11       34.61       33.01     12.57 o 
  -1   2  11        0.00       -6.00      5.87 o 
   0   2  11        4.57        6.48      5.54 o 
   1   2  11       31.41       40.34      8.07 o 
   2   2  11        0.22        9.56      5.91 o 
   3   2  11       30.91       38.22     22.37 o 
   4   2  11       31.44       27.69      7.10 o 
   5   2  11        1.27       -3.58      5.05 o 
  -1   3  11        0.22        3.53      8.90 o 
   0   3  11        1.70        1.08      5.32 o 
   1   3  11        0.04        2.61      5.10 o 
   2   3  11       35.06       45.98      8.11 o 
   3   3  11        0.40       -0.82      4.81 o 
   4   3  11       18.12       15.32      6.27 o 
   5   3  11        0.45        3.43      5.49 o 
   6   3  11       16.16        2.41      5.87 o 
  -1   4  11        1.28        0.13      9.49 o 
   0   4  11       26.98       26.08     10.30 o 
   1   4  11        0.12        0.10      4.96 o 
   2   4  11       86.19       75.57      9.08 o 
   3   4  11        1.26        0.26      4.78 o 
   4   4  11       81.61       66.74      8.66 o 
   5   4  11        0.94        3.15      6.42 o 
   6   4  11       15.47        5.29      6.11 o 
  -1   5  11       15.31       14.56     11.57 o 
   0   5  11       67.29       72.17     15.04 o 
   1   5  11        2.81       -4.21      6.85 o 
   2   5  11        1.76        2.08      8.60 o 
   3   5  11        0.17        4.75      4.99 o 
   4   5  11        3.52       10.20      5.74 o 
   5   5  11        8.68       14.31      6.11 o 
   6   5  11        0.51        9.33      5.77 o 
  -1   6  11        0.44        0.86      7.15 o 
   0   6  11       72.16       77.44     15.37 o 
   1   6  11       11.59        0.63      7.79 o 
   2   6  11       22.51       20.01      9.64 o 
   3   6  11        2.42       -6.28      4.19 o 
   4   6  11        1.93        6.94     10.51 o 
   5   6  11       11.87       16.62      5.95 o 
   6   6  11        8.27       18.72      9.18 o 
  -1   7  11       16.49       11.92      8.80 o 
   0   7  11       11.91       25.44      9.92 o 
   1   7  11        2.80        9.11      8.73 o 
   2   7  11        1.63        6.85      8.22 o 
   3   7  11        1.81        0.61      8.42 o 
   4   7  11       17.46       13.16      5.70 o 
   5   7  11       41.33       54.39      8.38 o 
   6   7  11       16.53       23.72      9.97 o 
   0   8  11        5.08       -9.79      7.76 o 
   1   8  11        7.37       10.98      9.18 o 
   2   8  11        7.31       -2.74      8.55 o 
   3   8  11       68.80       55.83     13.32 o 
   4   8  11       52.17       75.06     14.03 o 
   5   8  11       37.86       47.74     11.31 o 
   1   9  11       25.38       38.25     11.85 o 
   2   9  11       16.30       18.44      9.79 o 
   3   9  11        7.78       12.73      9.23 o 
   4   9  11        0.05        4.77      8.75 o 
   1   2  12        0.62       -8.64      5.92 o 
   2   2  12        4.03        9.08      7.41 o 
   3   2  12       15.78       20.49      7.83 o 
   4   2  12        0.10        5.16      7.60 o 
   1   3  12       25.22       28.71      8.13 o 
   2   3  12       12.43       15.02      7.25 o 
   3   3  12        1.48        6.12      5.73 o 
   4   3  12        8.06       10.43      6.37 o 
   0   4  12        9.39       12.99     10.78 o 
   1   4  12        0.98       -4.92      9.08 o 
   2   4  12        2.04        1.53      5.57 o 
   3   4  12       10.78        5.90      6.32 o 
   4   4  12       42.80       34.37      8.21 o 
   5   4  12       13.37       21.88     10.20 o 
   0   5  12       11.14        6.65     10.22 o 
   1   5  12        0.11       -0.28      8.02 o 
   2   5  12       72.15       66.94     15.27 o 
   3   5  12        0.13       -4.30      5.19 o 
   4   5  12       29.26       30.89      7.93 o 
   5   5  12        9.95        5.83      6.10 o 
   1   6  12        1.94        8.02      9.49 o 
   2   6  12       49.76       40.59     12.61 o 
   3   6  12        0.53      -11.03      7.36 o 
   4   6  12       18.76       40.48     13.76 o 
   5   6  12        2.28       -1.06      6.03 o 
   1   7  12        2.72        1.88      9.06 o 
   2   7  12       19.92        6.95      9.13 o 
   3   7  12        0.03       -9.97      7.86 o 
   4   7  12       26.85       26.37      7.22 o 
   2   8  12        5.66       11.24     10.68 o 
   3   8  12       11.81        4.03      9.21 o 
                                                 
